# Supplementary material for: FN1, SPARC, and SERPINE1 are highly expressed and significantly related to a poor prognosis of gastric adenocarcinoma revealed by microarray and bioinformatics
Source: Sci Rep. 2019 May 24;9:7827. doi: 10.1038/s41598-019-43924-x (PMC6534579; doi:10.1038/s41598-019-43924-x)
Supplement: Supplementary file 2 — Supplementary Dataset 1 [file 41598_2019_43924_MOESM2_ESM.xlsx]

## Sheet: Supplementary Table 1. Detailed
Supplementary Table 1. Detailed information of up-regulated probes
prob	logFC	AveExpr	t	P.Value	adj.P.Val	B	Gene_Symbol
11723174_a_at	3.33741	0.817742	5.16186	1.42e-05	0.000136949	2.88245	FNDC1
11726339_s_at	3.23578	1.73785	3.82162	0.0006114	0.00267684	-0.77324	MAGEA3
11721212_a_at	3.23195	1.25396	4.79476	4.03e-05	0.000309252	1.86287	THBS4
11755955_a_at	2.79062	0.8532	5.24978	1.11e-05	0.000113298	3.12734	FAP
11740290_a_at	2.76386	0.788986	7.349	3.18e-08	1.3e-06	8.88462	HOXC6
11720251_at	2.75155	0.0793626	4.49223	9.47e-05	0.000607597	1.0296	CCL18
11715393_a_at	2.74746	-0.347058	8.53301	1.43e-09	1.3e-07	11.9403	C3
11735643_a_at	2.64908	-0.0335311	6.41637	4.1e-07	9.11e-06	6.36428	RARRES1
11728809_a_at	2.56263	0.570786	6.88664	1.12e-07	3.41e-06	7.64583	COL8A1
11742712_a_at	2.55794	0.740174	4.4993	9.28e-05	0.000598414	1.04896	THBS2
11748905_a_at	2.55141	0.91178	4.33773	0.000146233	0.000859697	0.607846	CTHRC1
11756285_s_at	2.5397	1.05038	6.17725	8.01e-07	1.49e-05	5.70583	IGF2BP3
11758575_s_at	2.48804	1.2191	4.8115	3.84e-05	0.000297696	1.9092	SFRP4
11715541_a_at	2.48526	0.284987	7.17804	5.05e-08	1.84e-06	8.42925	THY1
11737943_a_at	2.48296	0.323684	4.53283	8.45e-05	0.000553521	1.14092	SPP1
11715353_s_at	2.48059	0.500541	5.52042	5.12e-06	6.24e-05	3.88172	COL1A2
11720558_a_at	2.4778	0.520682	6.06003	1.11e-06	1.92e-05	5.3817	GEM
11743964_a_at	2.45977	0.496974	6.201	7.49e-07	1.43e-05	5.77141	COL6A3
11737874_a_at	2.4371	0.38567	6.07711	1.06e-06	1.86e-05	5.42898	SULF1
11719657_a_at	2.40428	0.657564	3.91038	0.000479382	0.0022066	-0.539418	MMP9
11756316_a_at	2.37869	0.432998	4.04541	0.000330309	0.00163808	-0.180515	CHI3L1
11757502_x_at	2.35364	1.13944	3.90238	0.000490037	0.00224423	-0.560569	SCRG1
11741137_a_at	2.33504	0.469081	8.33339	2.38e-09	1.9e-07	11.4378	CHN1
11716019_at	2.32935	0.26756	10.028	3.67e-11	1.04e-08	15.529	RAB31
11726316_at	2.32547	0.954327	4.35205	0.000140476	0.000831593	0.646807	SELE
11715359_a_at	2.31279	0.0995807	6.50666	3.19e-07	7.53e-06	6.61182	TIMP1
11720051_at	2.29826	0.308227	4.46948	0.000100983	0.000638047	0.967323	SPOCK1
11743818_a_at	2.2935	0.358616	3.53084	0.00134224	0.00503401	-1.52552	CILP
11758672_s_at	2.29299	0.476074	5.06072	1.89e-05	0.000171837	2.60095	UCHL1
11751610_a_at	2.28772	0.558291	5.72778	2.84e-06	4.03e-05	4.45925	DPYSL3
11720607_a_at	2.25706	-0.0929279	3.02203	0.00505576	0.014634	-2.77826	SFRP2
11722403_a_at	2.21829	0.268276	7.8966	7.41e-09	4.47e-07	10.32	PLEKHO1
11723983_at	2.20902	1.2933	2.92751	0.00641269	0.0177872	-3.00007	KRT6B
11728234_a_at	2.2001	0.922156	4.38731	0.000127238	0.00076889	0.742858	CLDN1
11763226_x_at	2.19814	0.691752	3.75241	0.000738367	0.00311298	-0.954276	IL8
11715350_a_at	2.19417	0.82967	4.07571	0.000303706	0.00153579	-0.0994712	COL1A1
11725332_a_at	2.16233	-0.0927114	10.2446	2.21e-11	7.27e-09	16.023	CTSL1
11754058_a_at	2.15858	0.573891	5.93409	1.59e-06	2.56e-05	5.03262	SPARC
11717015_a_at	2.13293	0.983571	3.55579	0.00125554	0.00476287	-1.46188	CLDN7
11731496_at	2.12513	0.871415	4.57159	7.57e-05	0.000508723	1.24734	INHBA
11739435_a_at	2.11899	0.623192	5.17362	1.37e-05	0.000133609	2.91518	FN1
11723290_a_at	2.11184	0.538587	6.26047	6.34e-07	1.26e-05	5.93546	CRISPLD1
11755324_a_at	2.10691	0.851376	3.51461	0.00140173	0.00520943	-1.56684	NRXN3
11746856_a_at	2.09847	0.445362	4.05742	0.000319498	0.00159571	-0.148402	SERPINE1
11725765_a_at	2.09522	1.08969	3.04957	0.00471478	0.0138409	-2.71293	COL11A1
11724589_s_at	2.09164	0.832898	3.10766	0.00406574	0.0122815	-2.5741	MMP12
11735833_a_at	2.08058	0.804133	4.49592	9.37e-05	0.000602952	1.03971	KIAA1199
11717131_a_at	2.07266	0.731543	3.73293	0.000778515	0.00324869	-1.00502	AHNAK2
11728421_a_at	2.07241	0.561752	5.29135	9.82e-06	0.000103679	3.2432	PLA2G7
11757106_s_at	2.06979	0.579335	4.5681	7.65e-05	0.000512713	1.23776	SVIL
11752682_x_at	2.06779	0.890221	4.58455	7.3e-05	0.000494982	1.28296	CHRDL2
11747104_s_at	2.06012	0.499821	4.57533	7.49e-05	0.000504571	1.25762	CYP1B1
11718416_a_at	2.04212	0.801387	3.42182	0.00179388	0.00635643	-1.80142	PLA2G2A
11746705_a_at	2.03575	0.53737	7.30647	3.57e-08	1.41e-06	8.77165	RGS16
11759629_a_at	2.03402	0.207026	5.52716	5.02e-06	6.16e-05	3.90052	TRAC
11720161_at	2.03265	0.738428	2.79809	0.00883475	0.023092	-3.29733	CXCL13
11725749_a_at	2.03216	0.737309	3.61251	0.00107818	0.00421468	-1.31654	GAL
11751896_a_at	2.02872	0.588173	5.63207	3.73e-06	4.9e-05	4.1928	COL12A1
11727666_at	2.02844	0.828187	4.50602	9.11e-05	0.000588796	1.06738	TWIST1
11736061_a_at	2.02038	0.833032	2.48307	0.0187541	0.0425542	-3.9866	SERPINB5
11730096_a_at	2.01793	0.237517	6.70019	1.87e-07	4.99e-06	7.1401	BCL2A1
11744776_a_at	2.00949	0.243692	6.23899	6.74e-07	1.32e-05	5.87623	NNMT
11735218_at	2.009	1.04491	3.39688	0.00191613	0.00670201	-1.864	COL10A1
11749191_a_at	2.00818	0.535331	4.49768	9.33e-05	0.000600681	1.04452	ZAK
