# Supplementary material for: FN1, SPARC, and SERPINE1 are highly expressed and significantly related to a poor prognosis of gastric adenocarcinoma revealed by microarray and bioinformatics
Source: Sci Rep. 2019 May 24;9:7827. doi: 10.1038/s41598-019-43924-x (PMC6534579; doi:10.1038/s41598-019-43924-x)
Supplement: Supplementary file 3 — Supplementary Dataset 2 [file 41598_2019_43924_MOESM3_ESM.xlsx]

## Sheet: Supplementary Table 2. Detailed
Supplementary Table 2. Detailed information of down-regulated probes
prob	logFC	AveExpr	t	P.Value	adj.P.Val	B	Gene_Symbol
11733660_a_at	-5.64794	0.774464	-6.94515	9.52e-08	3.01e-06	7.80384	CHIA
11728308_at	-5.47904	0.455202	-12.3759	2.07e-13	2.77e-10	20.5494	KRT20
11732742_at	-5.44096	-0.398026	-6.24469	6.63e-07	1.3e-05	5.89193	ATP4B
11756545_a_at	-5.28038	-1.15753	-7.57289	1.75e-08	8.45e-07	9.47588	GKN2
11723302_a_at	-5.26754	-0.38493	-10.3606	1.69e-11	6.09e-09	16.285	CHGA
11734596_a_at	-5.16873	0.0500125	-6.74353	1.66e-07	4.56e-06	7.25795	ATP4A
11744246_at	-5.07184	0.752147	-10.8846	5.13e-12	2.64e-09	17.4458	KCNE2
11715481_a_at	-5.02259	-0.922828	-10.8133	6.02e-12	2.89e-09	17.2899	SST
11723940_at	-4.86027	-1.43791	-6.3997	4.3e-07	9.44e-06	6.31851	GKN1
11728126_x_at	-4.59121	-0.780331	-7.73671	1.13e-08	6.11e-07	9.9047	PHGR1
11724372_at	-4.5407	-1.73673	-9.74381	7.19e-11	1.58e-08	14.8706	ANXA10
11753865_x_at	-4.48783	0.410529	-6.69275	1.91e-07	5.06e-06	7.11983	GHRL
11750367_a_at	-4.47987	0.666591	-7.63494	1.48e-08	7.53e-07	9.63869	CPA2
11734854_a_at	-4.40992	-0.641672	-10.4276	1.45e-11	5.42e-09	16.4355	VSIG1
11758530_s_at	-4.35186	0.551808	-7.80852	9.34e-09	5.3e-07	10.0916	KCNJ16
11761226_at	-4.28678	1.34429	-7.98292	5.91e-09	3.77e-07	10.5429	GIF
11726304_x_at	-4.19712	0.901793	-8.43217	1.85e-09	1.55e-07	11.6871	MFSD4
11723326_at	-4.17465	0.222874	-11.7342	7.99e-13	7.45e-10	19.2491	CA9
11733542_a_at	-4.10692	0.921959	-9.00422	4.36e-10	5.62e-08	13.1048	TMED6
11728041_at	-4.09587	0.297061	-14.5237	3.16e-15	1.3e-11	24.542	SSTR1
11743027_at	-3.95772	-0.250836	-10.0213	3.73e-11	1.05e-08	15.5135	DPCR1
11733137_a_at	-3.95093	1.38352	-6.93593	9.77e-08	3.07e-06	7.77896	AGXT2L1
11722658_at	-3.86784	-0.259594	-8.68458	9.71e-10	9.79e-08	12.3182	CXCL17
11742378_a_at	-3.86627	-0.574202	-8.5715	1.29e-09	1.21e-07	12.0365	AKR1B10
11729078_a_at	-3.8614	0.879903	-9.54387	1.16e-10	2.25e-08	14.4008	SLC26A7
11733474_at	-3.82247	-0.105753	-10.1997	2.45e-11	7.82e-09	15.9212	SOX21
11718722_at	-3.8162	-0.340173	-7.36783	3.02e-08	1.25e-06	8.93457	PSCA
11740632_at	-3.78737	-0.809099	-10.516	1.18e-11	4.6e-09	16.6332	REP15
11741801_s_at	-3.77283	2.29127	-5.02517	2.09e-05	0.000186241	2.50209	DAZ1
11731690_a_at	-3.76297	-1.52629	-9.518	1.24e-10	2.35e-08	14.3396	PIK3C2G
11728753_at	-3.74477	0.847267	-9.81652	6.05e-11	1.41e-08	15.0401	ADH7
11739162_a_at	-3.74471	0.985983	-4.97037	2.45e-05	0.000210461	2.3498	ALDOB
11730779_at	-3.73826	-0.539964	-5.86605	1.92e-06	2.97e-05	4.8437	ADH1C
11725922_a_at	-3.71018	0.433167	-7.25074	4.15e-08	1.58e-06	8.6233	CLIC6
11716486_at	-3.69718	-0.577602	-6.61699	2.35e-07	5.98e-06	6.91339	FCGBP
11730387_a_at	-3.67061	0.596415	-9.33647	1.92e-10	3.18e-08	13.9075	CCKBR
11722863_at	-3.61961	-0.464868	-11.1319	2.96e-12	1.78e-09	17.9805	SCGB2A1
11762862_at	-3.60312	0.611895	-9.77759	6.64e-11	1.48e-08	14.9495	PGC
11734396_at	-3.60185	0.107682	-7.20545	4.69e-08	1.74e-06	8.5025	HRASLS2
11730345_at	-3.58254	-0.212765	-5.65065	3.54e-06	4.72e-05	4.24455	C6orf58
11718876_at	-3.57732	0.840671	-5.91498	1.68e-06	2.67e-05	4.97957	DNER
11744163_at	-3.46143	-1.18081	-7.1047	6.16e-08	2.14e-06	8.23293	AADAC
11752686_x_at	-3.45513	1.39528	-6.98423	8.56e-08	2.76e-06	7.9092	AQP4
11741647_a_at	-3.44617	1.41568	-9.36184	1.81e-10	3.03e-08	13.9682	ESRRG
11729321_s_at	-3.42495	-0.585993	-8.78183	7.6e-10	8.36e-08	12.559	MUC6
11739893_a_at	-3.41048	1.36947	-7.06885	6.79e-08	2.29e-06	8.13673	CNTD1
11729411_x_at	-3.39024	-0.3338	-11.9692	4.85e-13	5.32e-10	19.7315	AKR7A3
11750030_a_at	-3.3747	-0.788297	-7.66622	1.36e-08	7.06e-07	9.72059	SULT1C2
11719876_at	-3.37045	-0.49107	-6.22397	7.03e-07	1.36e-05	5.83478	CKMT2
11732818_at	-3.3603	-0.259166	-9.95368	4.37e-11	1.13e-08	15.3578	TMEM171
11715560_s_at	-3.34335	-1.14048	-4.50789	9.06e-05	0.00058624	1.0725	PGA3
11763361_at	-3.33558	0.00476143	-15.7582	3.5e-16	2.69e-12	26.6094	VSIG2
11723751_at	-3.3318	-0.673058	-7.17277	5.12e-08	1.86e-06	8.41516	TFF2
11717385_a_at	-3.32474	-0.580741	-8.55689	1.34e-09	1.24e-07	12	MT1G
11737581_a_at	-3.25152	0.218894	-15.7202	3.74e-16	2.69e-12	26.5479	CAPN9
11726812_a_at	-3.24259	-0.971186	-6.74111	1.67e-07	4.58e-06	7.25136	TFF1
11729445_at	-3.23462	0.727109	-7.65995	1.38e-08	7.14e-07	9.70418	FAM150B
11722054_a_at	-3.19751	-0.467314	-12.5202	1.54e-13	2.46e-10	20.8347	CYP4X1
11715386_at	-3.17711	-0.754843	-6.22413	7.02e-07	1.36e-05	5.83523	REG1A
11730183_s_at	-3.17201	0.634564	-7.35769	3.11e-08	1.27e-06	8.90769	SH3GL2
11730214_at	-3.16342	-0.0928276	-6.82307	1.33e-07	3.9e-06	7.47378	DUOX2
11726360_a_at	-3.15839	0.0770178	-9.57541	1.08e-10	2.12e-08	14.4753	ALDH3A1
11735743_at	-3.08291	-0.904972	-5.99135	1.35e-06	2.25e-05	5.19142	ARL14
11744431_a_at	-3.07991	-0.831889	-5.06548	1.87e-05	0.000170153	2.61419	LIPF
11731981_a_at	-3.0558	-0.555187	-13.1434	4.4e-14	9.87e-11	22.0376	C6orf105
11742379_x_at	-3.04327	-0.332497	-7.81386	9.21e-09	5.27e-07	10.1055	AKR1B15
11744596_a_at	-3.03016	-0.587133	-7.68671	1.29e-08	6.75e-07	9.77416	LYPD6B
11737032_x_at	-3.00535	1.34493	-13.0972	4.82e-14	9.92e-11	21.9499	FBXL13
11729069_a_at	-2.99472	0.0810175	-7.48695	2.2e-08	9.99e-07	9.24964	KLK11
11728414_s_at	-2.98494	0.150228	-7.1582	5.33e-08	1.91e-06	8.37621	PDIA2
11718492_at	-2.9668	0.865809	-7.18339	4.98e-08	1.82e-06	8.44356	SLC1A2
11733115_a_at	-2.96129	-0.985544	-8.17399	3.59e-09	2.62e-07	11.0328	CA2
11743655_a_at	-2.94425	0.352485	-8.47526	1.65e-09	1.44e-07	11.7955	HPGD
11737953_a_at	-2.94413	0.407724	-6.26268	6.31e-07	1.26e-05	5.94153	SLC28A2
11726124_at	-2.94224	-0.753086	-3.93589	0.000446913	0.00208611	-0.471917	TCN1
11740609_a_at	-2.93605	-0.290373	-12.7797	9.1e-14	1.6e-10	21.3413	RASSF6
11718169_a_at	-2.91545	-0.0235084	-10.0097	3.83e-11	1.06e-08	15.4869	AZGP1
11757309_a_at	-2.88339	1.16878	-7.53756	1.92e-08	9.02e-07	9.38298	COL2A1
11717742_a_at	-2.88301	0.00182458	-9.00707	4.33e-10	5.61e-08	13.1118	GPRC5C
11731325_a_at	-2.87989	-0.790478	-6.51106	3.15e-07	7.46e-06	6.62387	CAPN8
11755890_x_at	-2.87283	0.177713	-11.2871	2.1e-12	1.42e-09	18.312	ANO7
11725002_x_at	-2.84365	-0.339935	-8.99528	4.46e-10	5.69e-08	13.083	IRX3
11749963_a_at	-2.79694	1.44169	-5.42927	6.63e-06	7.67e-05	3.62764	FGA
11717587_a_at	-2.76373	0.378603	-4.57938	7.41e-05	0.000500115	1.26875	GC
11735545_at	-2.75034	-0.555635	-7.14369	5.54e-08	1.97e-06	8.33737	FAM177B
11755152_a_at	-2.73319	0.682468	-8.39185	2.05e-09	1.7e-07	11.5855	DUOX1
11732486_a_at	-2.72077	0.962893	-9.42069	1.57e-10	2.72e-08	14.1085	TRIM50
11723524_at	-2.70095	-0.651392	-4.80011	3.97e-05	0.000305635	1.87769	AGR3
11754501_s_at	-2.69704	-0.612002	-9.8866	5.12e-11	1.26e-08	15.2028	LOC100130933
11762780_a_at	-2.68381	0.835996	-10.9067	4.88e-12	2.59e-09	17.4938	WRB
11718756_a_at	-2.66993	0.806523	-7.07289	6.72e-08	2.28e-06	8.1476	APLP1
11743162_a_at	-2.66516	-0.821796	-5.05848	1.9e-05	0.00017268	2.59473	CTSE
11727621_a_at	-2.66471	-0.713072	-6.17453	8.07e-07	1.5e-05	5.69833	LIPH
11730255_at	-2.66151	0.212134	-12.3951	1.99e-13	2.77e-10	20.5874	EPN3
11732326_x_at	-2.64269	-0.767275	-8.85215	6.37e-10	7.41e-08	12.7323	PBLD
11720533_a_at	-2.63471	-0.963864	-4.31714	0.000154919	0.000898782	0.551888	HMGCS2
11737713_a_at	-2.62292	1.03689	-7.45281	2.41e-08	1.06e-06	9.1595	SIGLEC11
11719674_at	-2.61978	0.396999	-3.3379	0.00223805	0.0076015	-2.01121	REG3A
11741418_a_at	-2.5883	0.470592	-9.40215	1.64e-10	2.82e-08	14.0644	KCNQ1
11755996_s_at	-2.58704	0.125598	-3.61029	0.00108462	0.00423549	-1.32223	LTF
11746256_x_at	-2.58425	0.0911791	-6.42598	4e-07	8.93e-06	6.39066	ORM2
11730438_at	-2.58322	0.122033	-13.1884	4.02e-14	9.87e-11	22.1226	FBP2
11732699_a_at	-2.57611	0.271039	-9.04021	3.99e-10	5.29e-08	13.1925	PKIB
11734283_at	-2.55991	0.710609	-10.5433	1.11e-11	4.39e-09	16.6941	PDILT
11750918_a_at	-2.53368	0.201633	-6.27925	6.02e-07	1.22e-05	5.98718	HEPACAM2
11733433_a_at	-2.52095	-0.170991	-5.96476	1.46e-06	2.39e-05	5.11771	ODAM
11762467_at	-2.49102	0.950807	-7.21344	4.59e-08	1.71e-06	8.52382	ASB11
11730484_at	-2.48956	0.417476	-5.80343	2.3e-06	3.4e-05	4.6697	PTGER3
11738001_a_at	-2.48587	-0.262376	-9.1358	3.15e-10	4.42e-08	13.4245	C16orf89
11741267_x_at	-2.46145	0.340949	-7.39018	2.85e-08	1.2e-06	8.99382	UGT2B15
11724973_a_at	-2.4584	0.561048	-8.48263	1.62e-09	1.42e-07	11.814	MYRIP
11737532_a_at	-2.44757	0.0538779	-7.71839	1.19e-08	6.3e-07	9.8569	FMO5
11742367_at	-2.44405	0.666384	-9.6933	8.12e-11	1.71e-08	14.7525	OR4N2
11735989_s_at	-2.44232	-0.494037	-5.47833	5.77e-06	6.88e-05	3.76442	IGJ
11730241_at	-2.43177	0.78614	-6.60196	2.45e-07	6.17e-06	6.87235	SLC2A12
11753799_a_at	-2.4167	0.770749	-8.39555	2.03e-09	1.69e-07	11.5949	FAM165B
11740782_a_at	-2.416	-0.509121	-6.65494	2.12e-07	5.49e-06	7.01687	RNF128
11734858_at	-2.40501	0.658093	-8.25445	2.92e-09	2.21e-07	11.2377	ERO1LB
11732838_at	-2.40139	0.753713	-5.82763	2.14e-06	3.23e-05	4.73694	GUCA2B
11730154_a_at	-2.38523	-0.363462	-7.64388	1.44e-08	7.4e-07	9.66212	ACSM3
11752402_x_at	-2.37929	-0.6976	-4.86502	3.3e-05	0.000264161	2.05748	CLDN18
11725000_at	-2.35844	0.127423	-5.59568	4.14e-06	5.3e-05	4.09142	DUOXA2
11729646_at	-2.35783	0.352359	-4.22378	0.000201146	0.00110838	0.298889	TM4SF4
11744051_at	-2.35539	-0.279757	-6.34829	4.96e-07	1.05e-05	6.17724	TSPAN1
11724910_a_at	-2.33963	-0.219228	-8.60928	1.18e-09	1.12e-07	12.1308	TMPRSS2
11716112_at	-2.32061	-0.215482	-4.55922	7.84e-05	0.000521877	1.21335	PIGR
11734451_at	-2.31005	-0.169451	-10.0496	3.49e-11	1.01e-08	15.5785	SULT1B1
11736580_a_at	-2.30541	-0.101386	-10.6726	8.28e-12	3.65e-09	16.9806	GCNT1
11732453_s_at	-2.29928	-0.218136	-5.43415	6.54e-06	7.58e-05	3.64126	HGD
11748500_a_at	-2.29798	0.87828	-6.56109	2.74e-07	6.74e-06	6.76073	ENPP5
11728575_a_at	-2.29692	0.97736	-9.10301	3.41e-10	4.68e-08	13.3451	CWH43
11723313_s_at	-2.25525	0.216795	-12.2481	2.7e-13	3.19e-10	20.2945	PXMP2
11745361_a_at	-2.25288	-0.143422	-8.57707	1.28e-09	1.2e-07	12.0505	CRNDE
11733609_x_at	-2.24524	0.752235	-8.87595	6e-10	7.16e-08	12.7908	TRIM73
11717475_a_at	-2.22528	0.26098	-5.84139	2.06e-06	3.12e-05	4.7752	CHGB
11722052_at	-2.21755	-0.398119	-6.82583	1.32e-07	3.88e-06	7.48125	PLLP
11748312_x_at	-2.18775	0.678458	-9.75163	7.06e-11	1.56e-08	14.8889	TMEM161B
11735600_x_at	-2.17428	-0.0604258	-10.489	1.26e-11	4.85e-09	16.5728	AKR7L
11719171_a_at	-2.17425	-0.357264	-5.19146	1.3e-05	0.00012848	2.96488	AKR1C1
11723367_a_at	-2.17283	0.272339	-11.1454	2.87e-12	1.77e-09	18.0094	RAB26
11742612_s_at	-2.16806	0.666815	-8.92205	5.35e-10	6.59e-08	12.9039	OR10G4
11752549_x_at	-2.15918	-0.0949394	-6.21855	7.13e-07	1.37e-05	5.81985	ALDH1A1
11737153_at	-2.15305	-0.273573	-5.30114	9.55e-06	0.00010155	3.27047	LOC389493
11721898_at	-2.13431	0.167854	-5.66694	3.38e-06	4.57e-05	4.2899	FAM3D
11727251_at	-2.12903	0.761077	-9.18705	2.77e-10	4.08e-08	13.5484	RDH12
11738135_a_at	-2.12244	-0.151419	-10.2586	2.14e-11	7.09e-09	16.0548	LRRC31
11750909_a_at	-2.12132	0.635227	-6.74312	1.66e-07	4.56e-06	7.25682	SLC16A7
11755953_a_at	-2.12037	-0.0414937	-18.3232	5.44e-18	2.69e-13	30.448	DMRTA1
11726810_s_at	-2.11976	-0.760478	-4.54208	8.23e-05	0.000542335	1.16629	C19orf77
11740995_x_at	-2.10466	0.403064	-7.60879	1.59e-08	7.89e-07	9.57014	GLUL
11731817_s_at	-2.09989	-0.0779873	-8.73303	8.6e-10	9.19e-08	12.4383	RAB17
11725497_a_at	-2.0915	0.0893085	-6.74608	1.65e-07	4.54e-06	7.26487	RAP1GAP
11757111_s_at	-2.08537	0.527108	-8.72924	8.68e-10	9.24e-08	12.4289	ACER2
11755386_a_at	-2.08421	0.377433	-4.86522	3.3e-05	0.000264102	2.05801	HDC
11735076_a_at	-2.0792	-0.324248	-8.09299	4.43e-09	3.05e-07	10.8257	CYP2C18
11716376_at	-2.07606	-0.119292	-4.84283	3.51e-05	0.000277717	1.99597	SERPINA5
11731857_x_at	-2.07554	-0.248304	-5.48233	5.71e-06	6.83e-05	3.77555	MT1H
11753004_a_at	-2.06568	-0.143877	-4.08261	0.000297949	0.00151402	-0.0809925	CKB
11740235_at	-2.03579	-0.178869	-7.94319	6.55e-09	4.08e-07	10.4404	RAB27B
11723912_at	-2.03508	0.335076	-5.70852	3e-06	4.18e-05	4.40566	MS4A8B
11757964_s_at	-2.03179	0.177153	-8.66787	1.01e-09	1.01e-07	12.2767	SNTB1
11728250_s_at	-2.0263	0.547389	-6.17787	8e-07	1.49e-05	5.70756	CYP2C8
11726393_at	-2.0261	0.203188	-9.10357	3.41e-10	4.68e-08	13.3464	FGD4
11735423_a_at	-2.0254	-0.0331318	-13.1108	4.69e-14	9.92e-11	21.9758	C14orf50
11719600_a_at	-2.02366	0.349319	-9.79069	6.43e-11	1.48e-08	14.98	HOMER2
11732424_at	-2.02212	-0.238435	-6.77636	1.51e-07	4.26e-06	7.34709	ANKRD22
11720573_at	-2.00779	-0.266635	-11.7367	7.94e-13	7.45e-10	19.2542	ATP8B1
11724508_s_at	-2.00408	1.20841	-3.49397	0.00148105	0.00544128	-1.61924	FGG
11721417_at	-2.00405	0.484496	-7.06604	6.85e-08	2.31e-06	8.1292	SCNN1B
