# Supplementary material for: FN1, SPARC, and SERPINE1 are highly expressed and significantly related to a poor prognosis of gastric adenocarcinoma revealed by microarray and bioinformatics
Source: Sci Rep. 2019 May 24;9:7827. doi: 10.1038/s41598-019-43924-x (PMC6534579; doi:10.1038/s41598-019-43924-x)
Supplement: Supplementary file 4 — Supplementary Dataset 3 [file 41598_2019_43924_MOESM4_ESM.xlsx]

## Sheet: Supplementary Table 3. Detailed
Supplementary Table 3. Detailed information of KEGG enrichment results
ID	Description	Input number	Background number	P-Value	Corrected P-Value	Genes	Hyperlink
hsa04974	Protein digestion and absorption	10	90	3.59e-10	5.13e-08	COL1A2, CPA2, COL10A1, COL11A1, KCNQ1, COL12A1, PGA3, COL1A1, COL6A3, COL2A1	http://www.genome.jp/kegg-bin/show_pathway?hsa04974/hsa:5222%09red/hsa:1293%09red/hsa:1280%09red/hsa:1358%09red/hsa:1277%09red/hsa:3784%09red/hsa:1303%09red/hsa:1300%09red/hsa:1301%09red/hsa:1278%09red
hsa04971	Gastric acid secretion	9	74	1.34e-09	9.56e-08	KCNJ16, CCKBR, KCNQ1, SST, SLC26A7, ATP4A, ATP4B, KCNE2, CA2	http://www.genome.jp/kegg-bin/show_pathway?hsa04971/hsa:6750%09red/hsa:115111%09red/hsa:760%09red/hsa:496%09red/hsa:3773%09red/hsa:495%09red/hsa:3784%09red/hsa:9992%09red/hsa:887%09red
hsa04512	ECM-receptor interaction	8	82	5.48e-08	2.61e-06	COL1A2, THBS2, COL2A1, COL1A1, COL6A3, THBS4, SPP1, FN1	http://www.genome.jp/kegg-bin/show_pathway?hsa04512/hsa:1280%09red/hsa:1293%09red/hsa:7060%09red/hsa:2335%09red/hsa:1277%09red/hsa:6696%09red/hsa:7058%09red/hsa:1278%09red
hsa01100	Metabolic pathways	25	1243	9.98e-08	3.57e-06	ALDH1A1, CKMT2, ADH1C, GCNT1, ALDH3A1, ADH7, HDC, RDH12, UGT2B15, CYP2C18, HGD, PIK3C2G, LIPF, ACER2, ALDOB, PLA2G7, PLA2G2A, HMGCS2, AGXT2L1, ACSM3, FBP2, NNMT, GLUL, CHIA, CYP2C8	http://www.genome.jp/kegg-bin/show_pathway?hsa01100/hsa:2650%09red/hsa:5288%09red/hsa:5320%09red/hsa:27159%09red/hsa:218%09red/hsa:145226%09red/hsa:2752%09red/hsa:216%09red/hsa:7941%09red/hsa:7366%09red/hsa:3081%09red/hsa:3067%09red/hsa:6296%09red/hsa:126%09red/hsa:8789%09red/hsa:8513%09red/hsa:229%09red/hsa:64850%09red/hsa:4837%09red/hsa:1558%09red/hsa:1562%09red/hsa:3158%09red/hsa:1160%09red/hs…
hsa00830	Retinol metabolism	7	65	2.04e-07	5.83e-06	ALDH1A1, CYP2C8, UGT2B15, ADH7, ADH1C, CYP2C18, RDH12	http://www.genome.jp/kegg-bin/show_pathway?hsa00830/hsa:7366%09red/hsa:126%09red/hsa:1562%09red/hsa:145226%09red/hsa:1558%09red/hsa:131%09red/hsa:216%09red
hsa00980	Metabolism of xenobiotics by cytochrome P450	7	73	4.23e-07	1.01e-05	AKR1C1, CYP1B1, AKR7A3, ALDH3A1, ADH7, UGT2B15, ADH1C	http://www.genome.jp/kegg-bin/show_pathway?hsa00980/hsa:1645%09red/hsa:7366%09red/hsa:131%09red/hsa:218%09red/hsa:22977%09red/hsa:1545%09red/hsa:126%09red
hsa05204	Chemical carcinogenesis	7	82	8.77e-07	1.79e-05	CYP1B1, CYP2C8, ALDH3A1, ADH7, UGT2B15, ADH1C, CYP2C18	http://www.genome.jp/kegg-bin/show_pathway?hsa05204/hsa:1562%09red/hsa:7366%09red/hsa:131%09red/hsa:218%09red/hsa:1558%09red/hsa:1545%09red/hsa:126%09red
hsa00982	Drug metabolism - cytochrome P450	6	69	4.9e-06	8.76e-05	FMO5, CYP2C8, ALDH3A1, ADH7, UGT2B15, ADH1C	http://www.genome.jp/kegg-bin/show_pathway?hsa00982/hsa:7366%09red/hsa:126%09red/hsa:2330%09red/hsa:218%09red/hsa:1558%09red/hsa:131%09red
hsa04510	Focal adhesion	8	203	3.32e-05	0.000527569	COL1A2, THBS2, COL2A1, COL1A1, COL6A3, THBS4, SPP1, FN1	http://www.genome.jp/kegg-bin/show_pathway?hsa04510/hsa:1280%09red/hsa:1293%09red/hsa:7060%09red/hsa:2335%09red/hsa:1277%09red/hsa:6696%09red/hsa:7058%09red/hsa:1278%09red
hsa04933	AGE-RAGE signaling pathway in diabetic complications	6	101	3.78e-05	0.00053995	COL1A2, SELE, FN1, IL8, COL1A1, SERPINE1	http://www.genome.jp/kegg-bin/show_pathway?hsa04933/hsa:3576%09red/hsa:2335%09red/hsa:1277%09red/hsa:1278%09red/hsa:5054%09red/hsa:6401%09red
hsa00010	Glycolysis / Gluconeogenesis	5	67	6.16e-05	0.00080085	ADH7, FBP2, ALDOB, ADH1C, ALDH3A1	http://www.genome.jp/kegg-bin/show_pathway?hsa00010/hsa:218%09red/hsa:8789%09red/hsa:126%09red/hsa:131%09red/hsa:229%09red
hsa00350	Tyrosine metabolism	4	35	7.49e-05	0.000892061	ADH7, HGD, ADH1C, ALDH3A1	http://www.genome.jp/kegg-bin/show_pathway?hsa00350/hsa:218%09red/hsa:131%09red/hsa:126%09red/hsa:3081%09red
hsa04610	Complement and coagulation cascades	5	79	0.000128535	0.00141389	SERPINE1, FGA, FGG, SERPINA5, C3	http://www.genome.jp/kegg-bin/show_pathway?hsa04610/hsa:718%09red/hsa:2266%09red/hsa:5104%09red/hsa:5054%09red/hsa:2243%09red
hsa00910	Nitrogen metabolism	3	17	0.000199135	0.00203402	CA9, GLUL, CA2	http://www.genome.jp/kegg-bin/show_pathway?hsa00910/hsa:768%09red/hsa:760%09red/hsa:2752%09red
hsa05144	Malaria	4	49	0.000250236	0.00238559	SELE, IL8, THBS2, THBS4	http://www.genome.jp/kegg-bin/show_pathway?hsa05144/hsa:7060%09red/hsa:7058%09red/hsa:3576%09red/hsa:6401%09red
hsa04972	Pancreatic secretion	5	96	0.000304712	0.00272336	RAB27B, CA2, CPA2, PLA2G2A, KCNQ1	http://www.genome.jp/kegg-bin/show_pathway?hsa04972/hsa:5874%09red/hsa:5320%09red/hsa:3784%09red/hsa:1358%09red/hsa:760%09red
hsa04966	Collecting duct acid secretion	3	27	0.000679744	0.00571785	ATP4A, ATP4B, CA2	http://www.genome.jp/kegg-bin/show_pathway?hsa04966/hsa:760%09red/hsa:496%09red/hsa:495%09red
hsa04670	Leukocyte transendothelial migration	5	118	0.000750559	0.00596277	CLDN7, CLDN1, THY1, MMP9, CLDN18	http://www.genome.jp/kegg-bin/show_pathway?hsa04670/hsa:1366%09red/hsa:51208%09red/hsa:7070%09red/hsa:4318%09red/hsa:9076%09red
hsa04151	PI3K-Akt signaling pathway	8	342	0.00101865	0.0076667	COL1A2, THBS2, COL2A1, COL1A1, COL6A3, THBS4, SPP1, FN1	http://www.genome.jp/kegg-bin/show_pathway?hsa04151/hsa:1280%09red/hsa:1293%09red/hsa:7060%09red/hsa:2335%09red/hsa:1277%09red/hsa:6696%09red/hsa:7058%09red/hsa:1278%09red
hsa04514	Cell adhesion molecules (CAMs)	5	146	0.00186727	0.013351	CLDN7, CLDN1, SELE, CLDN18, NRXN3	http://www.genome.jp/kegg-bin/show_pathway?hsa04514/hsa:1366%09red/hsa:51208%09red/hsa:6401%09red/hsa:9076%09red/hsa:9369%09red
hsa05146	Amoebiasis	4	100	0.00312795	0.0212999	COL1A2, IL8, FN1, COL1A1	http://www.genome.jp/kegg-bin/show_pathway?hsa05146/hsa:1277%09red/hsa:3576%09red/hsa:1278%09red/hsa:2335%09red
hsa05202	Transcriptional misregulation in cancer	5	180	0.00446247	0.0290061	TMPRSS2, MMP9, HPGD, IL8, BCL2A1	http://www.genome.jp/kegg-bin/show_pathway?hsa05202/hsa:597%09red/hsa:3248%09red/hsa:4318%09red/hsa:3576%09red/hsa:7113%09red
hsa00140	Steroid hormone biosynthesis	3	58	0.00528706	0.0328717	AKR1C1, CYP1B1, UGT2B15	http://www.genome.jp/kegg-bin/show_pathway?hsa00140/hsa:1545%09red/hsa:1645%09red/hsa:7366%09red
hsa04611	Platelet activation	4	122	0.00617502	0.0367928	COL1A2, FGA, FGG, COL1A1	http://www.genome.jp/kegg-bin/show_pathway?hsa04611/hsa:1277%09red/hsa:2266%09red/hsa:1278%09red/hsa:2243%09red
hsa05160	Hepatitis C	4	133	0.00825239	0.0472037	CLDN7, CLDN1, IL8, CLDN18	http://www.genome.jp/kegg-bin/show_pathway?hsa05160/hsa:1366%09red/hsa:51208%09red/hsa:3576%09red/hsa:9076%09red
hsa04530	Tight junction	4	139	0.00955734	0.0517658	CLDN7, CLDN1, ZAK, CLDN18	http://www.genome.jp/kegg-bin/show_pathway?hsa04530/hsa:51776%09red/hsa:1366%09red/hsa:51208%09red/hsa:9076%09red
hsa00340	Histidine metabolism	2	24	0.00977396	0.0517658	HDC, ALDH3A1	http://www.genome.jp/kegg-bin/show_pathway?hsa00340/hsa:218%09red/hsa:3067%09red
hsa00650	Butanoate metabolism	2	28	0.0128866	0.063306	ACSM3, HMGCS2	http://www.genome.jp/kegg-bin/show_pathway?hsa00650/hsa:6296%09red/hsa:3158%09red
hsa04145	Phagosome	4	155	0.0136711	0.063306	CTSL1, THBS2, THBS4, C3	http://www.genome.jp/kegg-bin/show_pathway?hsa04145/hsa:718%09red/hsa:7058%09red/hsa:7060%09red/hsa:1514%09red
hsa00591	Linoleic acid metabolism	2	29	0.0137237	0.063306	CYP2C8, PLA2G2A	http://www.genome.jp/kegg-bin/show_pathway?hsa00591/hsa:5320%09red/hsa:1558%09red
hsa00030	Pentose phosphate pathway	2	29	0.0137237	0.063306	FBP2, ALDOB	http://www.genome.jp/kegg-bin/show_pathway?hsa00030/hsa:229%09red/hsa:8789%09red
hsa00051	Fructose and mannose metabolism	2	33	0.0172986	0.0773033	FBP2, ALDOB	http://www.genome.jp/kegg-bin/show_pathway?hsa00051/hsa:229%09red/hsa:8789%09red
hsa05142	Chagas disease (American trypanosomiasis)	3	104	0.0240674	0.104099	SERPINE1, IL8, C3	http://www.genome.jp/kegg-bin/show_pathway?hsa05142/hsa:718%09red/hsa:3576%09red/hsa:5054%09red
hsa05219	Bladder cancer	2	41	0.0254787	0.104099	MMP9, IL8	http://www.genome.jp/kegg-bin/show_pathway?hsa05219/hsa:4318%09red/hsa:3576%09red
hsa04975	Fat digestion and absorption	2	41	0.0254787	0.104099	LIPF, PLA2G2A	http://www.genome.jp/kegg-bin/show_pathway?hsa04975/hsa:5320%09red/hsa:8513%09red
hsa00071	Fatty acid degradation	2	44	0.0288778	0.110968	ADH7, ADH1C	http://www.genome.jp/kegg-bin/show_pathway?hsa00071/hsa:131%09red/hsa:126%09red
hsa04726	Serotonergic synapse	3	112	0.0289638	0.110968	CYP4X1, CYP2C8, CYP2C18	http://www.genome.jp/kegg-bin/show_pathway?hsa04726/hsa:1562%09red/hsa:260293%09red/hsa:1558%09red
hsa00565	Ether lipid metabolism	2	45	0.030049	0.110968	PLA2G7, PLA2G2A	http://www.genome.jp/kegg-bin/show_pathway?hsa00565/hsa:5320%09red/hsa:7941%09red
hsa04724	Glutamatergic synapse	3	114	0.0302641	0.110968	HOMER2, GLUL, SLC1A2	http://www.genome.jp/kegg-bin/show_pathway?hsa04724/hsa:6506%09red/hsa:2752%09red/hsa:9455%09red
hsa05205	Proteoglycans in cancer	4	205	0.0330889	0.118293	MMP9, CTSL1, FN1, TWIST1	http://www.genome.jp/kegg-bin/show_pathway?hsa05205/hsa:2335%09red/hsa:4318%09red/hsa:7291%09red/hsa:1514%09red
hsa04978	Mineral absorption	2	52	0.0387549	0.13517	MT1H, MT1G	http://www.genome.jp/kegg-bin/show_pathway?hsa04978/hsa:4495%09red/hsa:4496%09red
hsa05134	Legionellosis	2	55	0.0427446	0.145535	IL8, C3	http://www.genome.jp/kegg-bin/show_pathway?hsa05134/hsa:718%09red/hsa:3576%09red
hsa05150	Staphylococcus aureus infection	2	57	0.0454859	0.151267	FGG, C3	http://www.genome.jp/kegg-bin/show_pathway?hsa05150/hsa:718%09red/hsa:2266%09red
hsa00590	Arachidonic acid metabolism	2	62	0.0526111	0.170986	CYP2C8, PLA2G2A	http://www.genome.jp/kegg-bin/show_pathway?hsa00590/hsa:5320%09red/hsa:1558%09red
hsa00072	Synthesis and degradation of ketone bodies	1	10	0.061485	0.195386	HMGCS2	http://www.genome.jp/kegg-bin/show_pathway?hsa00072/hsa:3158%09red
hsa04115	p53 signaling pathway	2	69	0.0631961	0.196457	SERPINE1, SERPINB5	http://www.genome.jp/kegg-bin/show_pathway?hsa04115/hsa:5268%09red/hsa:5054%09red
hsa04976	Bile secretion	2	71	0.0663422	0.197645	CA2, AQP4	http://www.genome.jp/kegg-bin/show_pathway?hsa04976/hsa:760%09red/hsa:361%09red
hsa04918	Thyroid hormone synthesis	2	71	0.0663422	0.197645	DUOX2, DUOXA2	http://www.genome.jp/kegg-bin/show_pathway?hsa04918/hsa:405753%09red/hsa:50506%09red
hsa04060	Cytokine-cytokine receptor interaction	4	265	0.070501	0.204087	CXCL13, CCL18, IL8, INHBA	http://www.genome.jp/kegg-bin/show_pathway?hsa04060/hsa:10563%09red/hsa:6362%09red/hsa:3576%09red/hsa:3624%09red
hsa05133	Pertussis	2	75	0.0727864	0.204087	IL8, C3	http://www.genome.jp/kegg-bin/show_pathway?hsa05133/hsa:718%09red/hsa:3576%09red
hsa01230	Biosynthesis of amino acids	2	75	0.0727864	0.204087	GLUL, ALDOB	http://www.genome.jp/kegg-bin/show_pathway?hsa01230/hsa:229%09red/hsa:2752%09red
hsa04062	Chemokine signaling pathway	3	187	0.097172	0.265786	CXCL13, CCL18, IL8	http://www.genome.jp/kegg-bin/show_pathway?hsa04062/hsa:10563%09red/hsa:3576%09red/hsa:6362%09red
hsa00360	Phenylalanine metabolism	1	17	0.0986367	0.265786	ALDH3A1	http://www.genome.jp/kegg-bin/show_pathway?hsa00360/hsa:218%09red
hsa05323	Rheumatoid arthritis	2	91	0.100367	0.265786	CTSL1, IL8	http://www.genome.jp/kegg-bin/show_pathway?hsa05323/hsa:3576%09red/hsa:1514%09red
hsa04064	NF-kappa B signaling pathway	2	93	0.103994	0.270384	IL8, BCL2A1	http://www.genome.jp/kegg-bin/show_pathway?hsa04064/hsa:597%09red/hsa:3576%09red
hsa00564	Glycerophospholipid metabolism	2	95	0.107656	0.274907	AGXT2L1, PLA2G2A	http://www.genome.jp/kegg-bin/show_pathway?hsa00564/hsa:64850%09red/hsa:5320%09red
hsa04024	cAMP signaling pathway	3	199	0.11137	0.279403	GHRL, SSTR1, PTGER3	http://www.genome.jp/kegg-bin/show_pathway?hsa04024/hsa:5733%09red/hsa:6751%09red/hsa:51738%09red
hsa00220	Arginine biosynthesis	1	21	0.119205	0.293902	GLUL	http://www.genome.jp/kegg-bin/show_pathway?hsa00220/hsa:2752%09red
hsa04066	HIF-1 signaling pathway	2	103	0.122634	0.296185	SERPINE1, TIMP1	http://www.genome.jp/kegg-bin/show_pathway?hsa04066/hsa:7076%09red/hsa:5054%09red
hsa00900	Terpenoid backbone biosynthesis	1	22	0.124274	0.296185	HMGCS2	http://www.genome.jp/kegg-bin/show_pathway?hsa00900/hsa:3158%09red
hsa04620	Toll-like receptor signaling pathway	2	106	0.128375	0.298255	IL8, SPP1	http://www.genome.jp/kegg-bin/show_pathway?hsa04620/hsa:3576%09red/hsa:6696%09red
hsa04964	Proximal tubule bicarbonate reclamation	1	23	0.129313	0.298255	CA2	http://www.genome.jp/kegg-bin/show_pathway?hsa04964/hsa:760%09red
hsa04977	Vitamin digestion and absorption	1	24	0.134324	0.304155	GIF	http://www.genome.jp/kegg-bin/show_pathway?hsa04977/hsa:2694%09red
hsa04668	TNF signaling pathway	2	110	0.136125	0.304155	MMP9, SELE	http://www.genome.jp/kegg-bin/show_pathway?hsa04668/hsa:4318%09red/hsa:6401%09red
hsa00592	alpha-Linolenic acid metabolism	1	25	0.139306	0.306473	PLA2G2A	http://www.genome.jp/kegg-bin/show_pathway?hsa00592/hsa:5320%09red
hsa01200	Carbon metabolism	2	113	0.142005	0.307677	FBP2, ALDOB	http://www.genome.jp/kegg-bin/show_pathway?hsa01200/hsa:229%09red/hsa:8789%09red
hsa00053	Ascorbate and aldarate metabolism	1	27	0.149184	0.318408	UGT2B15	http://www.genome.jp/kegg-bin/show_pathway?hsa00053/hsa:7366%09red
hsa00630	Glyoxylate and dicarboxylate metabolism	1	28	0.154081	0.324024	GLUL	http://www.genome.jp/kegg-bin/show_pathway?hsa00630/hsa:2752%09red
hsa04392	Hippo signaling pathway -multiple species	1	29	0.15895	0.329418	RASSF6	http://www.genome.jp/kegg-bin/show_pathway?hsa04392/hsa:166824%09red
hsa04142	Lysosome	2	123	0.161967	0.329889	CTSL1, CTSE	http://www.genome.jp/kegg-bin/show_pathway?hsa04142/hsa:1510%09red/hsa:1514%09red
hsa00760	Nicotinate and nicotinamide metabolism	1	30	0.163791	0.329889	NNMT	http://www.genome.jp/kegg-bin/show_pathway?hsa00760/hsa:4837%09red
hsa00512	Mucin type O-Glycan biosynthesis	1	31	0.168604	0.330279	GCNT1	http://www.genome.jp/kegg-bin/show_pathway?hsa00512/hsa:2650%09red
hsa00410	beta-Alanine metabolism	1	31	0.168604	0.330279	ALDH3A1	http://www.genome.jp/kegg-bin/show_pathway?hsa00410/hsa:218%09red
hsa00190	Oxidative phosphorylation	2	133	0.182395	0.352467	ATP4A, ATP4B	http://www.genome.jp/kegg-bin/show_pathway?hsa00190/hsa:496%09red/hsa:495%09red
hsa00250	Alanine, aspartate and glutamate metabolism	1	35	0.187582	0.352951	GLUL	http://www.genome.jp/kegg-bin/show_pathway?hsa00250/hsa:2752%09red
hsa05143	African trypanosomiasis	1	35	0.187582	0.352951	SELE	http://www.genome.jp/kegg-bin/show_pathway?hsa05143/hsa:6401%09red
hsa00040	Pentose and glucuronate interconversions	1	36	0.192259	0.354863	UGT2B15	http://www.genome.jp/kegg-bin/show_pathway?hsa00040/hsa:7366%09red
hsa04144	Endocytosis	3	260	0.193561	0.354863	SH3GL2, RAB31, EPN3	http://www.genome.jp/kegg-bin/show_pathway?hsa04144/hsa:55040%09red/hsa:6456%09red/hsa:11031%09red
hsa04210	Apoptosis	2	140	0.19691	0.356432	CTSL1, BCL2A1	http://www.genome.jp/kegg-bin/show_pathway?hsa04210/hsa:597%09red/hsa:1514%09red
hsa05200	Pathways in cancer	4	397	0.200809	0.35869	MMP9, IL8, FN1, PTGER3	http://www.genome.jp/kegg-bin/show_pathway?hsa05200/hsa:5733%09red/hsa:4318%09red/hsa:3576%09red/hsa:2335%09red
hsa04310	Wnt signaling pathway	2	143	0.203174	0.35869	SFRP4, SFRP2	http://www.genome.jp/kegg-bin/show_pathway?hsa04310/hsa:6423%09red/hsa:6424%09red
hsa04960	Aldosterone-regulated sodium reabsorption	1	39	0.206129	0.358691	SCNN1B	http://www.genome.jp/kegg-bin/show_pathway?hsa04960/hsa:6338%09red
hsa05161	Hepatitis B	2	146	0.209461	0.358691	MMP9, IL8	http://www.genome.jp/kegg-bin/show_pathway?hsa05161/hsa:4318%09red/hsa:3576%09red
hsa00380	Tryptophan metabolism	1	40	0.2107	0.358691	CYP1B1	http://www.genome.jp/kegg-bin/show_pathway?hsa00380/hsa:1545%09red
hsa00860	Porphyrin and chlorophyll metabolism	1	42	0.219762	0.366108	UGT2B15	http://www.genome.jp/kegg-bin/show_pathway?hsa00860/hsa:7366%09red
hsa04080	Neuroactive ligand-receptor interaction	3	278	0.220177	0.366108	SSTR1, CCKBR, PTGER3	http://www.genome.jp/kegg-bin/show_pathway?hsa04080/hsa:5733%09red/hsa:6751%09red/hsa:887%09red
hsa04390	Hippo signaling pathway	2	154	0.226314	0.371672	SERPINE1, RASSF6	http://www.genome.jp/kegg-bin/show_pathway?hsa04390/hsa:166824%09red/hsa:5054%09red
hsa04962	Vasopressin-regulated water reabsorption	1	44	0.228721	0.371672	AQP4	http://www.genome.jp/kegg-bin/show_pathway?hsa04962/hsa:361%09red
hsa00983	Drug metabolism - other enzymes	1	46	0.237578	0.378334	UGT2B15	http://www.genome.jp/kegg-bin/show_pathway?hsa00983/hsa:7366%09red
hsa00600	Sphingolipid metabolism	1	47	0.241968	0.378334	ACER2	http://www.genome.jp/kegg-bin/show_pathway?hsa00600/hsa:340485%09red
hsa00520	Amino sugar and nucleotide sugar metabolism	1	48	0.246333	0.378334	CHIA	http://www.genome.jp/kegg-bin/show_pathway?hsa00520/hsa:27159%09red
hsa00280	Valine, leucine and isoleucine degradation	1	48	0.246333	0.378334	HMGCS2	http://www.genome.jp/kegg-bin/show_pathway?hsa00280/hsa:3158%09red
hsa05206	MicroRNAs in cancer	3	299	0.252081	0.378334	MMP9, CYP1B1, SERPINB5	http://www.genome.jp/kegg-bin/show_pathway?hsa05206/hsa:1545%09red/hsa:4318%09red/hsa:5268%09red
hsa04672	Intestinal immune network for IgA production	1	50	0.254988	0.378334	PIGR	http://www.genome.jp/kegg-bin/show_pathway?hsa04672/hsa:5284%09red
hsa00330	Arginine and proline metabolism	1	50	0.254988	0.378334	CKMT2	http://www.genome.jp/kegg-bin/show_pathway?hsa00330/hsa:1160%09red
hsa04913	Ovarian steroidogenesis	1	50	0.254988	0.378334	CYP1B1	http://www.genome.jp/kegg-bin/show_pathway?hsa04913/hsa:1545%09red
hsa05110	Vibrio cholerae infection	1	51	0.259278	0.378334	KCNQ1	http://www.genome.jp/kegg-bin/show_pathway?hsa05110/hsa:3784%09red
hsa05014	Amyotrophic lateral sclerosis (ALS)	1	51	0.259278	0.378334	SLC1A2	http://www.genome.jp/kegg-bin/show_pathway?hsa05014/hsa:6506%09red
hsa05164	Influenza A	2	176	0.273018	0.391199	TMPRSS2, IL8	http://www.genome.jp/kegg-bin/show_pathway?hsa05164/hsa:3576%09red/hsa:7113%09red
hsa05130	Pathogenic Escherichia coli infection	1	55	0.276195	0.391199	CLDN1	http://www.genome.jp/kegg-bin/show_pathway?hsa05130/hsa:9076%09red
hsa04923	Regulation of lipolysis in adipocytes	1	56	0.280364	0.391199	PTGER3	http://www.genome.jp/kegg-bin/show_pathway?hsa04923/hsa:5733%09red
hsa04020	Calcium signaling pathway	2	180	0.28152	0.391199	CCKBR, PTGER3	http://www.genome.jp/kegg-bin/show_pathway?hsa04020/hsa:5733%09red/hsa:887%09red
hsa00500	Starch and sucrose metabolism	1	57	0.284509	0.391199	UGT2B15	http://www.genome.jp/kegg-bin/show_pathway?hsa00500/hsa:7366%09red
hsa04621	NOD-like receptor signaling pathway	1	57	0.284509	0.391199	IL8	http://www.genome.jp/kegg-bin/show_pathway?hsa04621/hsa:3576%09red
hsa00561	Glycerolipid metabolism	1	59	0.292727	0.398666	LIPF	http://www.genome.jp/kegg-bin/show_pathway?hsa00561/hsa:8513%09red
hsa05131	Shigellosis	1	65	0.316823	0.427412	IL8	http://www.genome.jp/kegg-bin/show_pathway?hsa05131/hsa:3576%09red
hsa05120	Epithelial cell signaling in Helicobacter pylori infection	1	68	0.328563	0.439107	IL8	http://www.genome.jp/kegg-bin/show_pathway?hsa05120/hsa:3576%09red
hsa04622	RIG-I-like receptor signaling pathway	1	70	0.336277	0.445256	IL8	http://www.genome.jp/kegg-bin/show_pathway?hsa04622/hsa:3576%09red
hsa00562	Inositol phosphate metabolism	1	71	0.340101	0.446188	PIK3C2G	http://www.genome.jp/kegg-bin/show_pathway?hsa00562/hsa:5288%09red
hsa03320	PPAR signaling pathway	1	72	0.343904	0.447075	HMGCS2	http://www.genome.jp/kegg-bin/show_pathway?hsa03320/hsa:3158%09red
hsa05140	Leishmaniasis	1	74	0.351443	0.45276	C3	http://www.genome.jp/kegg-bin/show_pathway?hsa05140/hsa:718%09red
hsa04612	Antigen processing and presentation	1	78	0.366263	0.463501	CTSL1	http://www.genome.jp/kegg-bin/show_pathway?hsa04612/hsa:1514%09red
hsa05100	Bacterial invasion of epithelial cells	1	78	0.366263	0.463501	FN1	http://www.genome.jp/kegg-bin/show_pathway?hsa05100/hsa:2335%09red
hsa04742	Taste transduction	1	83	0.384315	0.477888	SCNN1B	http://www.genome.jp/kegg-bin/show_pathway?hsa04742/hsa:6338%09red
hsa04146	Peroxisome	1	83	0.384315	0.477888	PXMP2	http://www.genome.jp/kegg-bin/show_pathway?hsa04146/hsa:5827%09red
hsa04350	TGF-beta signaling pathway	1	84	0.387864	0.478143	INHBA	http://www.genome.jp/kegg-bin/show_pathway?hsa04350/hsa:3624%09red
hsa05222	Small cell lung cancer	1	86	0.3949	0.478565	FN1	http://www.genome.jp/kegg-bin/show_pathway?hsa05222/hsa:2335%09red
hsa05132	Salmonella infection	1	86	0.3949	0.478565	IL8	http://www.genome.jp/kegg-bin/show_pathway?hsa05132/hsa:3576%09red
hsa04727	GABAergic synapse	1	88	0.401856	0.482902	GLUL	http://www.genome.jp/kegg-bin/show_pathway?hsa04727/hsa:2752%09red
hsa01522	Endocrine resistance	1	97	0.432183	0.514228	MMP9	http://www.genome.jp/kegg-bin/show_pathway?hsa01522/hsa:4318%09red
hsa04070	Phosphatidylinositol signaling system	1	98	0.435457	0.514228	PIK3C2G	http://www.genome.jp/kegg-bin/show_pathway?hsa04070/hsa:5288%09red
hsa04915	Estrogen signaling pathway	1	99	0.438712	0.514228	MMP9	http://www.genome.jp/kegg-bin/show_pathway?hsa04915/hsa:4318%09red
hsa04725	Cholinergic synapse	1	111	0.476345	0.553799	KCNQ1	http://www.genome.jp/kegg-bin/show_pathway?hsa04725/hsa:3784%09red
hsa04270	Vascular smooth muscle contraction	1	120	0.502911	0.57861	PLA2G2A	http://www.genome.jp/kegg-bin/show_pathway?hsa04270/hsa:5320%09red
hsa04071	Sphingolipid signaling pathway	1	121	0.505778	0.57861	ACER2	http://www.genome.jp/kegg-bin/show_pathway?hsa04071/hsa:340485%09red
hsa04152	AMPK signaling pathway	1	125	0.517085	0.58685	FBP2	http://www.genome.jp/kegg-bin/show_pathway?hsa04152/hsa:8789%09red
hsa04068	FoxO signaling pathway	1	134	0.541593	0.609825	HOMER2	http://www.genome.jp/kegg-bin/show_pathway?hsa04068/hsa:9455%09red
hsa05322	Systemic lupus erythematosus	1	136	0.546868	0.610954	C3	http://www.genome.jp/kegg-bin/show_pathway?hsa05322/hsa:718%09red
hsa04910	Insulin signaling pathway	1	139	0.554669	0.613847	FBP2	http://www.genome.jp/kegg-bin/show_pathway?hsa04910/hsa:8789%09red
hsa04550	Signaling pathways regulating pluripotency of stem cells	1	142	0.562335	0.613847	INHBA	http://www.genome.jp/kegg-bin/show_pathway?hsa04550/hsa:3624%09red
hsa05012	Parkinson's disease	1	142	0.562335	0.613847	UCHL1	http://www.genome.jp/kegg-bin/show_pathway?hsa05012/hsa:7345%09red
hsa04072	Phospholipase D signaling pathway	1	144	0.567373	0.614654	IL8	http://www.genome.jp/kegg-bin/show_pathway?hsa04072/hsa:3576%09red
hsa04261	Adrenergic signaling in cardiomyocytes	1	149	0.579717	0.623305	KCNQ1	http://www.genome.jp/kegg-bin/show_pathway?hsa04261/hsa:3784%09red
hsa04932	Non-alcoholic fatty liver disease (NAFLD)	1	151	0.584556	0.623817	IL8	http://www.genome.jp/kegg-bin/show_pathway?hsa04932/hsa:3576%09red
hsa04141	Protein processing in endoplasmic reticulum	1	166	0.619121	0.65581	ERO1LB	http://www.genome.jp/kegg-bin/show_pathway?hsa04141/hsa:56605%09red
hsa05152	Tuberculosis	1	179	0.646752	0.680041	C3	http://www.genome.jp/kegg-bin/show_pathway?hsa05152/hsa:718%09red
hsa05168	Herpes simplex infection	1	186	0.660794	0.689734	C3	http://www.genome.jp/kegg-bin/show_pathway?hsa05168/hsa:718%09red
hsa05203	Viral carcinogenesis	1	205	0.696168	0.720055	C3	http://www.genome.jp/kegg-bin/show_pathway?hsa05203/hsa:718%09red
hsa04740	Olfactory transduction	2	420	0.699914	0.720055	OR10G8, OR4N2	http://www.genome.jp/kegg-bin/show_pathway?hsa04740/hsa:219869%09red/hsa:390429%09red
hsa04015	Rap1 signaling pathway	1	211	0.706557	0.721697	RAP1GAP	http://www.genome.jp/kegg-bin/show_pathway?hsa04015/hsa:5909%09red
hsa04810	Regulation of actin cytoskeleton	1	215	0.713285	0.723403	FN1	http://www.genome.jp/kegg-bin/show_pathway?hsa04810/hsa:2335%09red
hsa04014	Ras signaling pathway	1	228	0.73411	0.73928	PLA2G2A	http://www.genome.jp/kegg-bin/show_pathway?hsa04014/hsa:5320%09red
hsa04010	MAPK signaling pathway	1	255	0.772672	0.772672	ZAK	http://www.genome.jp/kegg-bin/show_pathway?hsa04010/hsa:51776%09red
