# Supplementary material for: FN1, SPARC, and SERPINE1 are highly expressed and significantly related to a poor prognosis of gastric adenocarcinoma revealed by microarray and bioinformatics
Source: Sci Rep. 2019 May 24;9:7827. doi: 10.1038/s41598-019-43924-x (PMC6534579; doi:10.1038/s41598-019-43924-x)
Supplement: Supplementary file 5 — Supplementary Dataset 4 [file 41598_2019_43924_MOESM5_ESM.xlsx]

## Sheet: Supplementary Table 4. Detailed
Supplementary Table 4. Detailed information of GO enrichment results
ID	Description	Level	BP_CC_MF	Input number	Background number	P-Value	Corrected P-Value	Genes
GO:0044699	single-organism process	level-00	BP	186	12728	3.66009e-52	1.52296e-48	ALDH1A1, CLDN1, CA9, COL10A1, COL11A1, COL12A1, GKN2, CA2, ENPP5, ALDH3A1, SULT1B1, ADH7, NNMT, ATP4A, ATP4B, FGD4, TSPAN1, PLEKHO1, THBS2, CYP1B1, CAPN8, RDH12, NRXN3, LOC389493, ZAK, DMRTA1, RAP1GAP, FGA, GCNT1, C3, MYRIP, REG3A, ADH1C, SVIL, HPGD, CYP2C8, SLC2A12, FBP2, SERPINB5, MAGEA3, RARRES1, PGA3, AQP4, SFRP4, KCNJ16, OR4N2, BCL2A1, C6orf58, CYP4X1, RAB17, CHN1, CHRDL2, TFF1, TFF2, HEPACA…
GO:0005576	extracellular region	level-01	CC	114	4424	6.12918e-47	1.27518e-43	ALDH1A1, COL10A1, COL11A1, COL12A1, GKN2, CA2, ENPP5, FNDC1, ALDH3A1, TMPRSS2, ADH7, ATP4A, TSPAN1, THBS2, KRT6B, FGA, GCNT1, C3, REG3A, HPGD, FBP2, SERPINB5, RARRES1, C6orf58, MMP12, RAB17, CHRDL2, TFF1, TFF2, SH3GL2, FAM3D, GUCA2B, IL8, C19orf77, GPRC5C, FGG, REG1A, LIPF, ORM2, INHBA, PLA2G2A, SPARC, AKR1C1, SFRP2, LTF, CTHRC1, CTSE, C16orf89, CHIA, RAB27B, DUOX2, KIAA1199, APLP1, FAP, UCHL1, S…
GO:0044421	extracellular region part	level-01	CC	104	3743	7.18015e-45	9.95887e-42	ALDH1A1, COL10A1, COL11A1, COL12A1, GKN2, CA2, GCNT1, ALDH3A1, TMPRSS2, FBP2, ATP4A, TSPAN1, THBS2, KRT6B, FGA, C3, REG3A, HPGD, SERPINB5, RARRES1, C6orf58, MMP12, RAB17, CHRDL2, TFF1, TFF2, SH3GL2, GUCA2B, IL8, GPRC5C, FGG, REG1A, ORM2, INHBA, PLA2G2A, SPARC, AKR1C1, SFRP2, LTF, CTHRC1, CTSE, C16orf89, CHIA, RAB27B, DUOX2, C19orf77, APLP1, FAP, UCHL1, SCRG1, LIPH, GKN1, IGJ, AKR7A3, ODAM, KLK11,…
GO:0005615	extracellular space	level-02	CC	64	1330	3.28437e-39	3.41656e-36	SERPINE1, IL8, GC, ODAM, C6orf58, SCGB2A1, GKN2, CA2, GCNT1, ALDH3A1, CHRDL2, TFF1, DPYSL3, LIPH, ATP4A, REG3A, GKN1, TCN1, THBS4, IGJ, TIMP1, COL12A1, FAP, KLK11, GHRL, CHGA, GAL, CHI3L1, CCL18, FGG, FGA, COL1A2, SFRP4, CPA2, SULF1, ORM2, C3, MMP9, PIGR, AZGP1, INHBA, COL1A1, CXCL13, PLA2G7, PLA2G2A, COL6A3, SPARC, SERPINA5, FN1, LTF, SELE, COL2A1, SFRP2, SST, PGC, SERPINB5, CILP, CHIA, CTHRC1, …
GO:0005623	cell	level-01	CC	188	15802	1.0354e-38	8.61664e-36	ALDH1A1, CLDN1, CA9, COL10A1, COL11A1, COL12A1, ANXA10, GKN2, CA2, ENPP5, FNDC1, ALDH3A1, TMPRSS2, FBP2, ATP4A, ATP4B, FGD4, TSPAN1, PLEKHO1, THBS2, CYP1B1, PXMP2, CAPN8, NRXN3, SNTB1, LOC389493, KRT6B, ZAK, DMRTA1, RAP1GAP, FGA, GCNT1, C3, MYRIP, REG3A, ADH1C, LYPD6B, SVIL, SULT1B1, HPGD, CYP2C8, SLC2A12, ADH7, SERPINB5, MAGEA3, PGA3, AQP4, KCNJ16, OR4N2, BCL2A1, CYP4X1, RAB17, CHN1, CHRDL2, HEP…
GO:0044464	cell part	level-01	CC	187	15776	5.26542e-38	3.65157e-35	ALDH1A1, CLDN1, CA9, COL10A1, COL11A1, COL12A1, ANXA10, GKN2, CA2, ENPP5, FNDC1, ALDH3A1, TMPRSS2, FBP2, ATP4A, ATP4B, FGD4, TSPAN1, PLEKHO1, THBS2, CYP1B1, PXMP2, CAPN8, NRXN3, SNTB1, LOC389493, KRT6B, ZAK, DMRTA1, RAP1GAP, FGA, GCNT1, C3, MYRIP, REG3A, ADH1C, LYPD6B, SVIL, SULT1B1, HPGD, CYP2C8, SLC2A12, ADH7, SERPINB5, MAGEA3, PGA3, AQP4, KCNJ16, OR4N2, BCL2A1, CYP4X1, RAB17, CHN1, CHRDL2, HEP…
GO:0009987	cellular process	level-01	BP	177	14647	4.53544e-35	2.696e-32	ALDH1A1, CLDN1, CA9, COL10A1, COL11A1, COL12A1, GKN2, CA2, ENPP5, ALDH3A1, TMPRSS2, FBP2, ATP4A, FGD4, TSPAN1, PLEKHO1, THBS2, CYP1B1, RDH12, NRXN3, LOC389493, ZAK, DMRTA1, DPCR1, RAP1GAP, FGA, GCNT1, C3, MYRIP, REG3A, SVIL, SULT1B1, HPGD, CYP2C8, ADH7, SERPINB5, UCHL1, RARRES1, PGA3, AQP4, KCNJ16, OR4N2, BCL2A1, MMP12, RAB17, CHN1, CHRDL2, TFF1, HEPACAM2, SH3GL2, KCNE2, FAM3D, ORM2, DNER, GUCA2B…
GO:0032501	multicellular organismal process	level-01	BP	120	6781	1.24334e-33	6.46692e-31	CLDN1, COL10A1, COL11A1, NRXN3, CA2, GCNT1, THBS2, CYP1B1, CAPN8, COL12A1, SNTB1, DMRTA1, RAP1GAP, FGA, C3, REG3A, SVIL, HPGD, SERPINB5, PGA3, CAPN9, OR4N2, C6orf58, MMP12, RAB17, CHN1, CHRDL2, TFF1, TFF2, NNMT, SH3GL2, KCNE2, DNER, GUCA2B, IL8, MT1G, CLDN18, FGG, AQP4, PDILT, SLC26A7, RGS16, INHBA, PLA2G2A, HMGCS2, SPARC, SFRP4, CTSE, SFRP2, LTF, CTHRC1, VSIG1, CHIA, IRX3, DUOX2, KIAA1199, APLP1…
GO:0044763	single-organism cellular process	level-01	BP	155	11494	2.90395e-33	1.34259e-30	ALDH1A1, CLDN1, CA9, COL10A1, COL11A1, COL12A1, CA2, ENPP5, ALDH3A1, SULT1B1, ADH7, ATP4A, FGD4, TSPAN1, PLEKHO1, THBS2, CYP1B1, RDH12, NRXN3, LOC389493, ZAK, RAP1GAP, FGA, GCNT1, C3, MYRIP, REG3A, SVIL, HPGD, CYP2C8, SERPINB5, UCHL1, AQP4, SFRP4, KCNJ16, OR4N2, BCL2A1, MMP12, RAB17, CHN1, CHRDL2, TFF1, HEPACAM2, SH3GL2, KCNE2, FAM3D, DNER, GUCA2B, IL8, UGT2B15, MT1G, CLDN18, GPRC5C, FGG, GEM, LI…
GO:0044707	single-multicellular organism process	level-01	BP	110	5822	1.49807e-32	6.23345e-30	CLDN1, COL10A1, COL11A1, NRXN3, CA2, GCNT1, THBS2, CYP1B1, CAPN8, COL12A1, DMRTA1, RAP1GAP, FGA, C3, REG3A, SVIL, HPGD, SERPINB5, CAPN9, C6orf58, MMP12, RAB17, CHN1, CHRDL2, TFF1, TFF2, NNMT, SH3GL2, KCNE2, DNER, IL8, MT1G, CLDN18, FGG, AQP4, PDILT, SLC26A7, INHBA, PLA2G2A, HMGCS2, SPARC, SFRP4, CTSE, SFRP2, LTF, CTHRC1, VSIG1, CHIA, IRX3, DUOX2, APLP1, FAP, UCHL1, SCRG1, LIPH, GKN1, IGJ, ODAM, R…
GO:0065007	biological regulation	level-01	BP	150	11110	1.35542e-31	5.1272e-29	ALDH1A1, CLDN1, CA9, NRXN3, GKN2, CA2, ALDH3A1, TMPRSS2, ADH7, ATP4A, FGD4, TSPAN1, PLEKHO1, THBS2, CYP1B1, LOC389493, ZAK, DMRTA1, DPCR1, RAP1GAP, FGA, C3, MYRIP, REG3A, SVIL, SULT1B1, HPGD, SERPINB5, UCHL1, RARRES1, AQP4, SFRP4, KCNJ16, OR4N2, BCL2A1, MMP12, RAB17, CHN1, TFF1, SH3GL2, KCNE2, FAM3D, DNER, GUCA2B, IL8, MT1H, MT1G, CLDN18, GPRC5C, FGG, GEM, ORM2, PDILT, SLC26A7, RGS16, INHBA, PLA2…
GO:0005737	cytoplasm	level-03	CC	145	10469	3.33178e-31	1.15529e-28	ALDH1A1, COL10A1, COL11A1, COL12A1, ANXA10, CA2, GCNT1, ALDH3A1, SULT1B1, FBP2, FGD4, TSPAN1, PLEKHO1, THBS2, CYP1B1, PXMP2, CAPN8, SNTB1, TRIM50, ZAK, RAP1GAP, FGA, MYRIP, REG3A, ADH1C, SVIL, HPGD, CYP2C8, SLC2A12, ADH7, SERPINB5, MAGEA3, PGA3, CAPN9, SFRP4, BCL2A1, CYP4X1, RAB17, CHN1, CHRDL2, HEPACAM2, SH3GL2, KCNE2, DNER, UGT2B15, MT1H, MT1G, GPRC5C, FGG, AQP4, LIPF, ORM2, PDILT, SLC26A7, RGS…
GO:0005488	binding	level-01	MF	167	13918	5.94599e-31	1.90318e-28	ALDH1A1, CLDN1, CA9, COL10A1, TMEM171, NRXN3, ANXA10, CA2, ENPP5, ALDH3A1, TMPRSS2, ADH7, ATP4A, ATP4B, FGD4, TSPAN1, COL11A1, PLEKHO1, THBS2, CYP1B1, KIAA1199, PXMP2, CAPN8, RDH12, SNTB1, LOC389493, KRT6B, ZAK, DMRTA1, RAP1GAP, FGA, GCNT1, C3, MYRIP, REG3A, ADH1C, SVIL, SULT1B1, HPGD, CYP2C8, FBP2, SERPINB5, MAGEA3, REG1A, SFRP4, BCL2A1, CYP4X1, RAB17, CHN1, TFF1, TFF2, HEPACAM2, SH3GL2, KCNE2, …
GO:0050896	response to stimulus	level-01	BP	124	8081	4.95597e-29	1.47299e-26	CA9, COL11A1, NRXN3, CA2, GCNT1, ALDH3A1, SULT1B1, ADH7, ATP4B, FGD4, TSPAN1, RGS16, CYP1B1, LOC389493, ZAK, RAP1GAP, FGA, C3, REG3A, HPGD, CYP2C8, UCHL1, GEM, SFRP4, OR4N2, BCL2A1, MMP12, RAB17, CHN1, TFF1, PGC, SH3GL2, KCNE2, DNER, IL8, UGT2B15, MT1H, MT1G, CLDN18, GPRC5C, FGG, AQP4, ORM2, INHBA, PLA2G2A, REP15, HMGCS2, SPARC, AKR1C1, SFRP2, LTF, CTHRC1, CHIA, RAB27B, ATP8B1, DUOX2, ARL14, APLP…
GO:0005622	intracellular	level-02	CC	161	13775	1.52688e-27	4.23558e-25	ALDH1A1, CA9, COL10A1, COL11A1, COL12A1, ANXA10, CA2, GCNT1, FNDC1, ALDH3A1, SULT1B1, FBP2, ATP4A, FGD4, TSPAN1, PLEKHO1, THBS2, CYP1B1, PXMP2, CAPN8, SNTB1, LOC389493, KRT6B, ZAK, DMRTA1, RAP1GAP, FGA, MYRIP, REG3A, ADH1C, SVIL, HPGD, CYP2C8, SLC2A12, ADH7, SERPINB5, MAGEA3, PGA3, AQP4, SFRP4, BCL2A1, CYP4X1, RAB17, CHN1, CHRDL2, HEPACAM2, SH3GL2, KCNE2, DNER, IL8, UGT2B15, MT1H, MT1G, GPRC5C, F…
GO:0043227	membrane-bounded organelle	level-02	CC	147	11806	1.30987e-26	3.40648e-24	ALDH1A1, CA9, COL10A1, COL11A1, COL12A1, ANXA10, CA2, GCNT1, FNDC1, ALDH3A1, TMPRSS2, FBP2, ATP4A, FGD4, TSPAN1, PLEKHO1, THBS2, CYP1B1, KIAA1199, PXMP2, CAPN8, LOC389493, KRT6B, ZAK, DMRTA1, RAP1GAP, FGA, C3, MYRIP, SVIL, HPGD, CYP2C8, SERPINB5, MAGEA3, RARRES1, PGA3, GEM, SFRP4, BCL2A1, C6orf58, CYP4X1, RAB17, TFF2, HEPACAM2, SH3GL2, KCNE2, DNER, GUCA2B, C19orf77, UGT2B15, MT1H, MT1G, GPRC5C, F…
GO:0044424	intracellular part	level-02	CC	157	13428	2.29598e-26	5.61976e-24	ALDH1A1, CA9, COL10A1, COL11A1, COL12A1, ANXA10, CA2, GCNT1, FNDC1, ALDH3A1, SULT1B1, FBP2, ATP4A, FGD4, TSPAN1, PLEKHO1, THBS2, CYP1B1, PXMP2, CAPN8, SNTB1, LOC389493, KRT6B, ZAK, DMRTA1, RAP1GAP, FGA, MYRIP, REG3A, ADH1C, SVIL, HPGD, CYP2C8, SLC2A12, ADH7, SERPINB5, MAGEA3, PGA3, AQP4, SFRP4, BCL2A1, CYP4X1, RAB17, CHN1, CHRDL2, HEPACAM2, SH3GL2, KCNE2, DNER, UGT2B15, MT1H, MT1G, GPRC5C, FGG, G…
GO:0044710	single-organism metabolic process	level-01	BP	83	3962	3.48714e-26	8.06109e-24	ALDH1A1, SULT1C2, CA9, COL10A1, GC, COL12A1, CYP4X1, CA2, GCNT1, ATP8B1, ALDH3A1, COL1A2, SULT1B1, FAP, FBP2, UCHL1, HDC, SH3GL2, LIPH, CCKBR, TCN1, GUCA2B, COL11A1, HRASLS2, CYP1B1, GHRL, GIF, IGJ, AKR7A3, IL8, UGT2B15, MMP12, CHGA, ZAK, PIK3C2G, ERO1LB, CHI3L1, COL6A3, CYP2C18, PDIA2, FGG, COL8A1, PLA2G2A, FMO5, CYP2C8, LIPF, C3, MMP9, FGA, INHBA, TWIST1, COL1A1, ACER2, HPGD, ALDOB, PLA2G7, ADH…
GO:0031988	membrane-bounded vesicle	level-03	CC	78	3520	6.14632e-26	1.34604e-23	ALDH1A1, SULT1C2, GC, C6orf58, RAB17, CA2, GUCA2B, TMPRSS2, CRISPLD1, FBP2, UCHL1, COL1A2, ARL14, SH3GL2, SERPINE1, EPN3, TSPAN1, THBS2, THBS4, IGJ, AHNAK2, COL12A1, THY1, CHGA, KLK11, SPARC, GHRL, KRT6B, C16orf89, GAL, CHGB, CHI3L1, DPYSL3, COL6A3, FGG, FCGBP, COL8A1, PLA2G2A, AKR1C1, ORM2, C3, MMP9, FGA, PIGR, AZGP1, AKR7A3, SCNN1B, COL1A1, GLUL, HPGD, ALDOB, CLIC6, SPP1, SERPINA5, FN1, LTF, DU…
GO:0051179	localization	level-01	BP	98	5581	8.53773e-26	1.77627e-23	CA9, NRXN3, CA2, GCNT1, TMPRSS2, ATP4A, ATP4B, TSPAN1, PLEKHO1, CYP1B1, DPCR1, PDIA2, FGA, C3, MYRIP, SLC2A12, MFSD4, AQP4, SFRP4, KCNJ16, BCL2A1, MMP12, RAB17, SH3GL2, KCNE2, FAM3D, ORM2, DNER, GUCA2B, IL8, CLDN18, FGG, GEM, SLC28A2, SLC26A7, INHBA, REP15, SPARC, AKR1C1, SFRP2, LTF, CTHRC1, CHIA, RAB27B, KIAA1199, SLC16A7, APLP1, FAP, UCHL1, IGJ, RNF128, GHRL, CCL18, DUOXA2, TWIST1, AZGP1, IGF2B…
GO:0043226	organelle	level-01	CC	151	12692	1.58239e-25	3.13539e-23	ALDH1A1, CA9, COL10A1, COL11A1, COL12A1, ANXA10, CA2, GCNT1, FNDC1, ALDH3A1, TMPRSS2, FBP2, ATP4A, FGD4, TSPAN1, PLEKHO1, THBS2, CYP1B1, KIAA1199, PXMP2, CAPN8, SNTB1, LOC389493, KRT6B, ZAK, DMRTA1, RAP1GAP, FGA, C3, MYRIP, SVIL, HPGD, CYP2C8, SERPINB5, MAGEA3, RARRES1, PGA3, GEM, SFRP4, BCL2A1, C6orf58, CYP4X1, RAB17, TFF2, HEPACAM2, SH3GL2, KCNE2, DNER, GUCA2B, C19orf77, UGT2B15, MT1H, MT1G, GP…
GO:0044444	cytoplasmic part	level-03	CC	117	7901	1.80519e-25	3.41428e-23	ALDH1A1, COL10A1, COL11A1, COL12A1, ANXA10, CA2, GCNT1, ALDH3A1, SULT1B1, FBP2, FGD4, TSPAN1, THBS2, CYP1B1, PXMP2, CAPN8, RAP1GAP, FGA, MYRIP, ADH1C, SVIL, HPGD, CYP2C8, SLC2A12, ADH7, MAGEA3, PGA3, BCL2A1, CYP4X1, RAB17, CHN1, HEPACAM2, SH3GL2, KCNE2, DNER, UGT2B15, MT1H, MT1G, GPRC5C, FGG, LIPF, ORM2, PDILT, SLC26A7, PLA2G2A, REP15, HMGCS2, SPARC, AKR1C1, GIF, AGXT2L1, CTSE, C16orf89, RAB27B, …
GO:0031982	vesicle	level-03	CC	78	3652	6.10754e-25	1.10493e-22	ALDH1A1, SULT1C2, GC, C6orf58, RAB17, CA2, GUCA2B, TMPRSS2, CRISPLD1, FBP2, UCHL1, COL1A2, ARL14, SH3GL2, SERPINE1, EPN3, TSPAN1, THBS2, THBS4, IGJ, AHNAK2, COL12A1, THY1, CHGA, KLK11, SPARC, GHRL, KRT6B, C16orf89, GAL, CHGB, CHI3L1, DPYSL3, COL6A3, FGG, FCGBP, COL8A1, PLA2G2A, AKR1C1, ORM2, C3, MMP9, FGA, PIGR, AZGP1, AKR7A3, SCNN1B, COL1A1, GLUL, HPGD, ALDOB, CLIC6, SPP1, SERPINA5, FN1, LTF, DU…
GO:0050789	regulation of biological process	level-02	BP	135	10509	1.11623e-24	1.93527e-22	CA9, NRXN3, GKN2, CA2, ALDH3A1, TMPRSS2, ADH7, FGD4, TSPAN1, PLEKHO1, THBS2, CYP1B1, LOC389493, ZAK, DMRTA1, DPCR1, RAP1GAP, FGA, C3, MYRIP, REG3A, SVIL, HPGD, SERPINB5, UCHL1, RARRES1, REG1A, KCNJ16, OR4N2, BCL2A1, MMP12, RAB17, CHN1, TFF1, SH3GL2, KCNE2, FAM3D, DNER, GUCA2B, IL8, MT1H, MT1G, CLDN18, GPRC5C, FGG, GEM, ORM2, PDILT, RGS16, INHBA, PLA2G2A, REP15, SPARC, SFRP4, SFRP2, LTF, CTHRC1, P…
GO:0032502	developmental process	level-01	BP	97	5693	1.68079e-24	2.79751e-22	CLDN1, CA9, COL10A1, COL11A1, NRXN3, CA2, GCNT1, ALDH3A1, SULT1B1, FGD4, PLEKHO1, THBS2, CYP1B1, COL12A1, KRT6B, ZAK, DMRTA1, RAP1GAP, FGA, C3, REG3A, SVIL, HPGD, SERPINB5, SFRP4, C6orf58, MMP12, RAB17, CHN1, CHRDL2, TFF1, SH3GL2, KCNE2, DNER, IL8, MT1G, CLDN18, FGG, PDILT, PLA2G2A, HMGCS2, SPARC, AKR1C1, SFRP2, LTF, CTHRC1, VSIG1, IRX3, ATP8B1, DUOX2, APLP1, FAP, UCHL1, SCRG1, ODAM, GHRL, CXCL17…
GO:0048856	anatomical structure development	level-02	BP	93	5313	3.9327e-24	6.29383e-22	CLDN1, CA9, COL10A1, COL11A1, NRXN3, CA2, GCNT1, SULT1B1, FGD4, PLEKHO1, THBS2, CYP1B1, COL12A1, KRT6B, DMRTA1, RAP1GAP, FGA, C3, REG3A, SVIL, HPGD, SERPINB5, SFRP4, C6orf58, MMP12, RAB17, CHN1, CHRDL2, SH3GL2, KCNE2, DNER, IL8, MT1G, CLDN18, FGG, PDILT, HMGCS2, SPARC, AKR1C1, SFRP2, LTF, CTHRC1, VSIG1, IRX3, ATP8B1, DUOX2, APLP1, FAP, UCHL1, SCRG1, ODAM, GHRL, CXCL17, TWIST1, IGF2BP3, CXCL13, AL…
GO:0012505	endomembrane system	level-02	CC	78	3788	5.85038e-24	9.01609e-22	PLA2G2A, ANO7, COL10A1, COL11A1, COL12A1, CYP4X1, RAB17, GCNT1, AGR3, ALDH3A1, SERPINE1, MAGEA3, HEPACAM2, SH3GL2, PTGER3, THBS4, FGD4, ERO1LB, THBS2, CYP1B1, CAPN8, GIF, TIMP1, THY1, RNF128, UGT2B15, GHRL, CHGA, GAL, CHGB, CHI3L1, COL6A3, CYP2C18, RAP1GAP, FGG, DUOXA2, COL8A1, COL1A2, FMO5, KLK11, SULF1, RAB27B, ORM2, PDILT, MYRIP, SLC26A7, RAB31, COL1A1, WRB, ACER2, ATP8B1, ALDOB, REP15, SPARC,…
GO:0044767	single-organism developmental process	level-01	BP	95	5604	9.77566e-24	1.45273e-21	CLDN1, CA9, COL10A1, COL11A1, NRXN3, CA2, GCNT1, ALDH3A1, SULT1B1, FGD4, PLEKHO1, THBS2, CYP1B1, COL12A1, ZAK, DMRTA1, RAP1GAP, FGA, C3, REG3A, SVIL, HPGD, SERPINB5, SFRP4, C6orf58, MMP12, RAB17, CHN1, CHRDL2, TFF1, SH3GL2, KCNE2, DNER, IL8, MT1G, CLDN18, FGG, PDILT, PLA2G2A, HMGCS2, SPARC, AKR1C1, SFRP2, LTF, CTHRC1, VSIG1, IRX3, ATP8B1, DUOX2, APLP1, FAP, UCHL1, SCRG1, ODAM, GHRL, CXCL17, TWIST…
GO:0042221	response to chemical	level-02	BP	79	4014	4.38231e-23	6.28786e-21	CA9, GAL, GC, TWIST1, MMP12, CA2, CHN1, SERPINE1, ALDH3A1, SULT1B1, TFF1, ADH7, DPYSL3, SCGB2A1, PTGER3, OR10G8, ATP4B, THBS4, OR4N2, CYP1B1, GHRL, TIMP1, IL8, MT1G, UGT2B15, MT1H, CHGA, PIK3C2G, CLDN18, CHI3L1, CCL18, CYP2C18, RAP1GAP, FGG, AQP4, COL1A2, AKR1C1, GCNT1, SULF1, C3, FGA, PIGR, AZGP1, AKR7A3, INHBA, COL1A1, CXCL13, RAB31, ACER2, HPGD, ATP8B1, PLA2G7, ALDOB, CXCL17, DUOX1, HMGCS2, SP…
GO:0044425	membrane part	level-01	CC	100	6452	2.63228e-22	3.65097e-20	CLDN1, CA9, TMEM171, NRXN3, CA2, ENPP5, ALDH3A1, TMPRSS2, ATP4A, ATP4B, TSPAN1, PLEKHO1, RGS16, CYP1B1, PXMP2, SNTB1, DPCR1, FGA, GCNT1, LYPD6B, HPGD, CYP2C8, SLC2A12, RARRES1, MFSD4, AQP4, KCNJ16, OR4N2, CYP4X1, RAB17, HEPACAM2, KCNE2, DNER, UGT2B15, CLDN18, FGG, GEM, SLC28A2, TMEM161B, SLC26A7, PLA2G2A, SFRP4, SFRP2, SLC1A2, VSIG1, RAB27B, ATP8B1, DUOX2, KIAA1199, LOC100130933, SIGLEC11, APLP1,…
GO:0050794	regulation of cellular process	level-03	BP	126	9997	1.41206e-21	1.89535e-19	CA9, NRXN3, GKN2, CA2, ALDH3A1, TMPRSS2, ADH7, FGD4, TSPAN1, PLEKHO1, THBS2, CYP1B1, LOC389493, ZAK, DMRTA1, DPCR1, RAP1GAP, FGA, C3, MYRIP, REG3A, SVIL, HPGD, SERPINB5, UCHL1, RARRES1, REG1A, OR4N2, BCL2A1, MMP12, RAB17, CHN1, TFF1, SH3GL2, KCNE2, FAM3D, DNER, GUCA2B, IL8, CLDN18, GPRC5C, FGG, GEM, PDILT, RGS16, INHBA, PLA2G2A, REP15, SPARC, SFRP4, SFRP2, LTF, CTHRC1, PKIB, CHIA, IRX3, DUOX2, AR…
GO:0070062	extracellular exosome	level-04	CC	63	2738	2.08193e-21	2.68411e-19	ALDH1A1, SULT1C2, GC, C6orf58, RAB17, CA2, GUCA2B, TMPRSS2, CRISPLD1, FBP2, UCHL1, COL1A2, SH3GL2, SERPINE1, EPN3, TSPAN1, THBS4, IGJ, TIMP1, COL12A1, THY1, KLK11, KRT6B, C16orf89, CHI3L1, COL6A3, FGG, FCGBP, COL8A1, PLA2G2A, AKR1C1, ORM2, C3, MMP9, FGA, AZGP1, AKR7A3, PIGR, GLUL, HPGD, ALDOB, CLIC6, SPP1, SERPINA5, LTF, DUOX2, FN1, HGD, SCNN1B, TFF2, PGC, SERPINB5, PLLP, CILP, GPRC5C, RARRES1, R…
GO:0007586	digestion	level-02	BP	21	159	2.12871e-21	2.68411e-19	AKR1C1, GKN1, CCKBR, KCNQ1, CAPN8, PGA3, SST, SSTR1, SLC26A7, PGC, VSIG1, TFF1, TFF2, GHRL, CHIA, PTGER3, LIPH, CAPN9, CTSE, PBLD, MUC6
GO:0005515	protein binding	level-02	MF	130	10621	2.28146e-21	2.79211e-19	CLDN1, COL10A1, TMEM171, NRXN3, ANXA10, CA2, GCNT1, ALDH3A1, TMPRSS2, ADH7, ATP4B, FGD4, TSPAN1, COL11A1, PLEKHO1, THBS2, KIAA1199, PXMP2, SNTB1, KRT6B, ZAK, DMRTA1, RAP1GAP, FGA, C3, REG3A, SVIL, SULT1B1, HPGD, FBP2, SERPINB5, MAGEA3, REG1A, SFRP4, BCL2A1, RAB17, CHN1, TFF1, TFF2, HEPACAM2, SH3GL2, KCNE2, FAM3D, DNER, IL8, MT1H, MT1G, CLDN18, FGG, GEM, RGS16, REP15, SPARC, AKR1C1, AGXT2L1, SFRP2…
GO:1903561	extracellular vesicle	level-03	CC	63	2751	2.6405e-21	3.10812e-19	ALDH1A1, SULT1C2, GC, C6orf58, RAB17, CA2, GUCA2B, TMPRSS2, CRISPLD1, FBP2, UCHL1, COL1A2, SH3GL2, SERPINE1, EPN3, TSPAN1, THBS4, IGJ, TIMP1, COL12A1, THY1, KLK11, KRT6B, C16orf89, CHI3L1, COL6A3, FGG, FCGBP, COL8A1, PLA2G2A, AKR1C1, ORM2, C3, MMP9, FGA, AZGP1, AKR7A3, PIGR, GLUL, HPGD, ALDOB, CLIC6, SPP1, SERPINA5, LTF, DUOX2, FN1, HGD, SCNN1B, TFF2, PGC, SERPINB5, PLLP, CILP, GPRC5C, RARRES1, R…
GO:0043230	extracellular organelle	level-02	CC	63	2752	2.68907e-21	3.10812e-19	ALDH1A1, SULT1C2, GC, C6orf58, RAB17, CA2, GUCA2B, TMPRSS2, CRISPLD1, FBP2, UCHL1, COL1A2, SH3GL2, SERPINE1, EPN3, TSPAN1, THBS4, IGJ, TIMP1, COL12A1, THY1, KLK11, KRT6B, C16orf89, CHI3L1, COL6A3, FGG, FCGBP, COL8A1, PLA2G2A, AKR1C1, ORM2, C3, MMP9, FGA, AZGP1, AKR7A3, PIGR, GLUL, HPGD, ALDOB, CLIC6, SPP1, SERPINA5, LTF, DUOX2, FN1, HGD, SCNN1B, TFF2, PGC, SERPINB5, PLLP, CILP, GPRC5C, RARRES1, R…
GO:0051716	cellular response to stimulus	level-02	BP	100	6741	6.69261e-21	7.52647e-19	CA9, NRXN3, CA2, ALDH3A1, SULT1B1, ADH7, FGD4, TSPAN1, RGS16, CYP1B1, LOC389493, ZAK, RAP1GAP, FGA, C3, HPGD, CYP2C8, UCHL1, AQP4, SFRP4, OR4N2, BCL2A1, RAB17, CHN1, SH3GL2, KCNE2, DNER, IL8, UGT2B15, MT1H, MT1G, CLDN18, GPRC5C, FGG, GEM, INHBA, PLA2G2A, REP15, HMGCS2, SPARC, AKR1C1, SFRP2, LTF, CTHRC1, RAB27B, DUOX2, ARL14, APLP1, MAGEA3, AKR7A3, GHRL, HOMER2, CCL18, TWIST1, CXCL13, ALDOB, FN1, …
GO:0008152	metabolic process	level-01	BP	129	10642	9.64217e-21	1.05582e-18	ALDH1A1, CA9, COL10A1, COL11A1, COL12A1, CA2, ENPP5, ALDH3A1, TMPRSS2, FBP2, CYP1B1, CAPN8, RDH12, LOC389493, ZAK, DMRTA1, PDIA2, FGA, GCNT1, C3, ADH1C, SULT1B1, HPGD, CYP2C8, ADH7, SERPINB5, MAGEA3, PGA3, CAPN9, CYP4X1, TFF1, NNMT, SH3GL2, KCNE2, DNER, GUCA2B, IL8, UGT2B15, FGG, LIPF, SLC28A2, PLA2G2A, REP15, HMGCS2, SFRP4, AGXT2L1, SFRP2, LTF, PKIB, CHIA, IRX3, DUOX2, KIAA1199, AKR1B15, APLP1, …
GO:0016020	membrane	level-01	CC	115	8805	2.73468e-20	2.91769e-18	CLDN1, CA9, TMEM171, NRXN3, CA2, ENPP5, ALDH3A1, TMPRSS2, ATP4A, ATP4B, TSPAN1, PLEKHO1, RGS16, CYP1B1, PXMP2, SNTB1, DPCR1, RAP1GAP, FGA, GCNT1, C3, LYPD6B, SVIL, HPGD, CYP2C8, SLC2A12, RARRES1, MFSD4, GEM, KCNJ16, OR4N2, BCL2A1, CYP4X1, RAB17, HEPACAM2, SH3GL2, KCNE2, DNER, UGT2B15, CLDN18, FGG, AQP4, SLC28A2, TMEM161B, SLC26A7, PLA2G2A, REP15, HMGCS2, SPARC, SFRP4, SFRP2, SLC1A2, MS4A8B, C16or…
GO:0065008	regulation of biological quality	level-02	BP	67	3386	2.08964e-19	2.17375e-17	ALDH1A1, CLDN1, ANO7, CCKBR, GC, NRXN3, RAB17, CA2, SULT1B1, TFF1, ADH7, PDILT, FAM3D, SERPINE1, ATP4A, KCNE2, FGD4, TSPAN1, ERO1LB, PLEKHO1, THBS2, CYP1B1, IGJ, GUCA2B, THY1, RNF128, AKR1B15, GHRL, CHGA, GAL, CLDN18, MYRIP, DUOX1, PDIA2, FGG, DUOXA2, AQP4, COL1A2, AKR1C1, C3, FGA, PIGR, AZGP1, SLC26A7, INHBA, COL1A1, CXCL13, ATP8B1, PTGER3, SERPINA5, FN1, LTF, SFRP4, COL2A1, KCNQ1, FAP, KIAA1199…
GO:0048731	system development	level-03	BP	75	4206	2.45252e-19	2.48901e-17	CLDN1, SERPINE1, ODAM, COL10A1, COL11A1, COL12A1, RAB17, CA2, CHN1, APLP1, CHRDL2, FAP, UCHL1, NNMT, SH3GL2, PTGER3, CCKBR, REG3A, THBS4, DMRTA1, GC, THBS2, CYP1B1, DNER, NRXN3, DPYSL3, TIMP1, IL8, THY1, RAB26, GHRL, MT1G, GAL, CLDN18, CHI3L1, COL6A3, RAP1GAP, COL8A1, COL1A2, TWIST1, GCNT1, SULF1, C3, MMP9, FGA, INHBA, COL1A1, CXCL13, ATP8B1, ALDOB, CXCL17, SVIL, HMGCS2, SPARC, FN1, LTF, HPGD, KC…
GO:0007275	multicellular organism development	level-02	BP	80	4770	3.53264e-19	3.49984e-17	CLDN1, SERPINE1, ODAM, COL10A1, COL11A1, C6orf58, RAB17, CA2, CHN1, APLP1, CHRDL2, FAP, UCHL1, PDILT, NNMT, SH3GL2, PTGER3, CCKBR, REG3A, THBS4, DMRTA1, GC, THBS2, CYP1B1, DNER, NRXN3, DAZ1, TIMP1, IL8, THY1, RAB26, GHRL, MT1G, GAL, CLDN18, CHI3L1, COL6A3, RAP1GAP, COL8A1, COL1A2, SFRP4, GCNT1, SULF1, DUOX1, C3, MMP9, FGA, INHBA, TWIST1, COL1A1, CXCL13, ATP8B1, ALDOB, CXCL17, SVIL, HMGCS2, SFRP2,…
GO:0051234	establishment of localization	level-02	BP	78	4583	5.18662e-19	5.01896e-17	KCNJ16, CA9, CCKBR, GC, BCL2A1, TWIST1, RAB17, KRT20, CA2, GUCA2B, APLP1, TMPRSS2, UCHL1, SH3GL2, SERPINE1, ATP4A, ATP4B, KCNE2, TCN1, TSPAN1, FAM3D, SLC28A2, DNER, NRXN3, IGJ, TIMP1, IL8, THY1, GIF, REP15, GHRL, CHGA, GAL, CHI3L1, DPCR1, FGG, DUOXA2, GEM, AKR1C1, ANO7, RAB27B, ORM2, C3, MMP9, FGA, PIGR, AZGP1, SLC26A7, INHBA, IGF2BP3, WRB, ATP8B1, SLC16A7, PTGER3, CLIC6, COL1A1, SPARC, SERPINA5,…
GO:0030198	extracellular matrix organization	level-04	BP	24	323	6.63506e-19	6.27466e-17	COL10A1, COL11A1, COL12A1, MMP12, FAP, SERPINE1, CYP1B1, TIMP1, ERO1LB, COL6A3, FGG, FGA, COL1A2, SULF1, MMP9, COL1A1, SPARC, FN1, COL2A1, SFRP2, SERPINB5, CTSL1, COL8A1, SPP1
GO:0043062	extracellular structure organization	level-03	BP	24	324	7.09111e-19	6.55691e-17	COL10A1, COL11A1, COL12A1, MMP12, FAP, SERPINE1, CYP1B1, TIMP1, ERO1LB, COL6A3, FGG, FGA, COL1A2, SULF1, MMP9, COL1A1, SPARC, FN1, COL2A1, SFRP2, SERPINB5, CTSL1, COL8A1, SPP1
GO:0006810	transport	level-03	BP	76	4456	1.59384e-18	1.44173e-16	KCNJ16, CA9, CCKBR, GC, BCL2A1, TWIST1, RAB17, KRT20, CA2, GUCA2B, APLP1, TMPRSS2, UCHL1, SH3GL2, SERPINE1, ATP4A, ATP4B, KCNE2, TCN1, TSPAN1, FAM3D, SLC28A2, DNER, NRXN3, IGJ, TIMP1, IL8, THY1, GIF, REP15, GHRL, CHGA, GAL, CHI3L1, DPCR1, FGG, DUOXA2, AQP4, AKR1C1, ANO7, RAB27B, ORM2, C3, MMP9, PIGR, AZGP1, SLC26A7, INHBA, IGF2BP3, ATP8B1, SLC16A7, PTGER3, CLIC6, COL1A1, SPARC, SERPINA5, FN1, LTF…
GO:0010033	response to organic substance	level-03	BP	59	2810	3.77606e-18	3.34302e-16	CA9, GC, TWIST1, MMP12, CA2, GCNT1, SERPINE1, ALDH3A1, TFF1, ADH7, DPYSL3, PTGER3, ATP4B, THBS4, CYP1B1, RAB31, TIMP1, IL8, GHRL, MT1G, GAL, CLDN18, CHI3L1, CCL18, RAP1GAP, AQP4, COL1A2, AKR1C1, SULF1, C3, FGA, INHBA, COL1A1, CXCL13, ACER2, HPGD, APLP1, ALDOB, DUOX1, HMGCS2, SPARC, FN1, LTF, SELE, COL2A1, KCNQ1, SFRP2, SST, SSTR1, SLC1A2, NNMT, SPP1, SCGB2A1, GLUL, CTSL1, DUOX2, SFRP4, PBLD, ESRRG
GO:0071704	organic substance metabolic process	level-02	BP	121	10277	6.89264e-18	5.97506e-16	ALDH1A1, CA9, COL10A1, COL11A1, COL12A1, GCNT1, ALDH3A1, TMPRSS2, FBP2, CYP1B1, CAPN8, RDH12, LOC389493, ZAK, DMRTA1, PDIA2, FGA, C3, ADH1C, SULT1B1, HPGD, CYP2C8, ADH7, SERPINB5, MAGEA3, PGA3, CAPN9, MMP12, TFF1, SH3GL2, KCNE2, DNER, GUCA2B, IL8, UGT2B15, FGG, LIPF, SLC28A2, PLA2G2A, REP15, HMGCS2, SFRP4, AGXT2L1, SFRP2, LTF, PKIB, CHIA, IRX3, DUOX2, KIAA1199, APLP1, FAP, UCHL1, LIPH, CCKBR, AKR…
GO:0044765	single-organism transport	level-03	BP	56	2654	2.70974e-17	2.30107e-15	KCNJ16, CA9, CCKBR, GC, TWIST1, RAB17, KRT20, CA2, GIF, UCHL1, SH3GL2, SERPINE1, ATP4A, ATP4B, KCNE2, TCN1, FAM3D, SLC28A2, RAB31, NRXN3, TIMP1, IL8, THY1, GHRL, CHGA, GAL, CHI3L1, FGG, AQP4, SFRP4, ANO7, ORM2, C3, MYRIP, SLC26A7, INHBA, PIGR, ATP8B1, PTGER3, SPARC, SERPINA5, AKR1C1, SELE, FN1, KCNQ1, SFRP2, SLC2A12, SLC1A2, RAB26, GLUL, CHIA, RAB27B, FGA, KIAA1199, GUCA2B, PBLD
GO:1902578	single-organism localization	level-01	BP	58	2861	3.75704e-17	3.12661e-15	KCNJ16, CA9, CCKBR, GC, TWIST1, RAB17, KRT20, CA2, GIF, UCHL1, SH3GL2, SERPINE1, ATP4A, ATP4B, KCNE2, TCN1, FAM3D, SLC28A2, RAB31, NRXN3, TIMP1, IL8, THY1, GHRL, CHGA, GAL, CHI3L1, PDIA2, FGG, AQP4, SFRP4, ANO7, ORM2, C3, MYRIP, SLC26A7, INHBA, PIGR, WRB, ATP8B1, PTGER3, SPARC, SERPINA5, AKR1C1, SELE, FN1, KCNQ1, SFRP2, SLC2A12, SLC1A2, RAB26, GLUL, CHIA, RAB27B, FGA, KIAA1199, GUCA2B, PBLD
GO:0070887	cellular response to chemical stimulus	level-03	BP	55	2587	4.06061e-17	3.31298e-15	CA9, PTGER3, TWIST1, SCGB2A1, CA2, ALDH3A1, SULT1B1, SERPINE1, KCNE2, CYP1B1, GHRL, AKR7A3, IL8, MT1G, UGT2B15, MT1H, CHGA, CLDN18, CHI3L1, CCL18, CYP2C18, RAP1GAP, AQP4, COL1A2, AKR1C1, SULF1, FGA, INHBA, COL1A1, CXCL13, RAB31, ACER2, PLA2G7, ALDOB, DUOX1, HMGCS2, SPARC, FN1, LTF, PDIA2, AADAC, HPGD, COL2A1, KCNQ1, SFRP2, CYP2C8, SST, SSTR1, DPYSL3, THBS4, APLP1, CTSL1, DUOX2, PBLD, ESRRG
GO:0006950	response to stress	level-02	BP	66	3660	4.38482e-17	3.5087e-15	CA9, ODAM, PLA2G2A, BCL2A1, TWIST1, MMP12, KRT20, CA2, SERPINE1, ALDH3A1, TFF1, MAGEA3, DPYSL3, PTGER3, REG3A, PLLP, CYP1B1, IGJ, TIMP1, IL8, FAP, LOC389493, GHRL, CHGA, ZAK, GAL, CHI3L1, CCL18, PDIA2, FGG, DUOXA2, AQP4, COL1A2, SFRP4, ORM2, C3, FGA, INHBA, COL1A1, CXCL13, TM4SF4, PLA2G7, ALDOB, REP15, HMGCS2, SPARC, SERPINA5, DUOX1, LTF, SELE, FN1, KCNQ1, SFRP2, SST, SSTR1, SLC1A2, PGC, THBS4, C…
GO:0009653	anatomical structure morphogenesis	level-02	BP	54	2513	5.38505e-17	4.22777e-15	THY1, CA9, ODAM, COL10A1, COL11A1, COL12A1, MMP12, RAB17, CA2, CHN1, APLP1, CRISPLD1, UCHL1, FN1, SERPINE1, THBS4, FGD4, PLEKHO1, THBS2, CYP1B1, NRXN3, IL8, FAP, GHRL, GAL, CHI3L1, CXCL17, FGG, FGA, COL1A2, TWIST1, GCNT1, SULF1, C3, MMP9, INHBA, IGF2BP3, CXCL13, ATP8B1, COL1A1, SPARC, COL2A1, LTF, HPGD, COL8A1, SPP1, SFRP2, CTHRC1, SERPINB5, IRX3, DUOX2, SCNN1B, VSIG1, PBLD
GO:0009719	response to endogenous stimulus	level-02	BP	41	1544	6.3843e-16	4.91946e-14	PTGER3, DUOX1, SCGB2A1, CA2, GCNT1, ALDH3A1, TFF1, ATP4B, RAB31, TIMP1, IL8, GHRL, GAL, RAP1GAP, FGA, COL1A2, SFRP4, SULF1, C3, INHBA, COL1A1, CXCL13, APLP1, ALDOB, HMGCS2, SPARC, FN1, AKR1C1, HPGD, COL2A1, KCNQ1, SFRP2, SST, SSTR1, SLC1A2, NNMT, CTSL1, DUOX2, SPP1, PBLD, ESRRG
GO:0031012	extracellular matrix	level-02	CC	23	423	2.17835e-15	1.64802e-13	COL10A1, COL11A1, COL12A1, MMP12, APLP1, SERPINE1, THBS2, TIMP1, ODAM, CHI3L1, COL6A3, COL8A1, COL1A2, MMP9, COL1A1, SPARC, FN1, COL2A1, SFRP2, CTHRC1, THBS4, CILP, SPOCK1
GO:0043231	intracellular membrane-bounded organelle	level-03	CC	118	10674	3.9589e-15	2.9416e-13	CA9, COL10A1, COL11A1, COL12A1, ANXA10, GCNT1, FNDC1, ALDH3A1, FBP2, ATP4A, FGD4, TSPAN1, PLEKHO1, THBS2, CYP1B1, PXMP2, CAPN8, LOC389493, ZAK, DMRTA1, RAP1GAP, FGA, MYRIP, SVIL, HPGD, CYP2C8, MAGEA3, PGA3, SFRP4, BCL2A1, CYP4X1, RAB17, HEPACAM2, SH3GL2, KCNE2, DNER, UGT2B15, MT1H, MT1G, GPRC5C, FGG, GEM, LIPF, ORM2, PDILT, SLC26A7, PLA2G2A, REP15, HMGCS2, SPARC, LTF, AGXT2L1, PKIB, IRX3, ARL14, …
GO:1901700	response to oxygen-containing compound	level-03	BP	39	1474	4.03694e-15	2.94696e-13	CA9, GC, CA2, GCNT1, SERPINE1, ALDH3A1, TFF1, ADH7, PTGER3, ATP4B, CYP1B1, RAB31, TIMP1, IL8, GHRL, GAL, FGA, COL1A2, AKR1C1, C3, INHBA, COL1A1, CXCL13, ACER2, APLP1, ALDOB, HMGCS2, SPARC, DUOX1, LTF, SELE, FN1, KCNQ1, SST, SSTR1, SLC1A2, GLUL, DUOX2, SPP1
GO:0040011	locomotion	level-01	BP	39	1480	4.58544e-15	3.28966e-13	PIK3C2G, MMP12, CHN1, FAP, CTHRC1, SERPINE1, TSPAN1, PLEKHO1, CYP1B1, DNER, TIMP1, IL8, THY1, GHRL, CHGA, CCL18, CXCL17, COL1A2, TWIST1, GCNT1, SULF1, MMP9, COL1A1, CXCL13, PLA2G7, PTGER3, SPARC, SELE, FN1, SFRP2, KIAA1199, SST, DPYSL3, THBS4, CLDN7, PBLD, SCNN1B, PDILT, SPOCK1
GO:0009888	tissue development	level-03	BP	42	1723	4.73477e-15	3.33922e-13	CA9, COL10A1, COL11A1, COL12A1, MMP12, CA2, GCNT1, CHRDL2, CTHRC1, SERPINB5, CYP1B1, DNER, TIMP1, ODAM, GHRL, KRT6B, GAL, CHI3L1, COL8A1, AKR1C1, SULF1, MMP9, INHBA, TWIST1, COL1A1, TM4SF4, SVIL, HMGCS2, FN1, LTF, SULT1B1, COL2A1, SPP1, SOX21, SFRP2, REG3A, VSIG1, IRX3, DUOX2, SCNN1B, SFRP4, PBLD
GO:0007154	cell communication	level-02	BP	83	6000	5.09153e-15	3.53098e-13	PLA2G2A, CCKBR, OR4N2, BCL2A1, TWIST1, SCGB2A1, HOMER2, CA2, ENPP5, APLP1, SERPINE1, ADH7, UCHL1, SH3GL2, PTGER3, OR10G8, CILP, FGD4, TSPAN1, FAM3D, CYP1B1, DNER, NRXN3, RAB17, TIMP1, IL8, THY1, RAB26, RAB31, RGS16, LOC389493, GHRL, CHGA, RASSF6, GAL, CLDN18, CHI3L1, GLUL, RAP1GAP, FGG, GEM, COL1A2, SFRP4, CHN1, SULF1, C3, MMP9, FGA, PIGR, MYRIP, INHBA, COL1A1, CXCL13, HPGD, ALDOB, CCL18, DUOX1, …
GO:0071944	cell periphery	level-02	CC	74	4962	6.93815e-15	4.73273e-13	KCNJ16, CLDN1, CA9, COL10A1, OR4N2, RAB17, HOMER2, CA2, ENPP5, SERPINE1, AQP4, ALDH3A1, CCKBR, TMPRSS2, FAP, UCHL1, SH3GL2, LIPH, OR10G8, ATP4B, KCNE2, RDH12, TSPAN1, PLEKHO1, RGS16, DNER, GIF, AHNAK2, ODAM, THY1, SNTB1, PTGER3, CLDN18, MYRIP, COL6A3, FGG, GEM, PIK3C2G, SULF1, SLC28A2, C3, FGA, AZGP1, SLC26A7, PIGR, VSIG2, ATP8B1, APLP1, ALDOB, CLIC6, LYPD6B, SVIL, SERPINA5, DUOX1, C6orf105, SELE…
GO:0005578	proteinaceous extracellular matrix	level-03	CC	21	354	7.51984e-15	5.04678e-13	COL1A2, THBS2, ODAM, COL10A1, COL11A1, COL12A1, MMP12, TIMP1, COL2A1, APLP1, COL1A1, MMP9, CILP, CTHRC1, FN1, CHI3L1, COL6A3, THBS4, SPARC, SPOCK1, COL8A1
GO:0032879	regulation of localization	level-03	BP	49	2405	1.50541e-14	9.94289e-13	KCNJ16, RAB17, KRT20, CA2, SH3GL2, SERPINE1, KCNE2, TSPAN1, FAM3D, CYP1B1, TIMP1, IL8, THY1, GHRL, CHGA, GAL, CLDN18, MYRIP, DPCR1, FGG, FGA, TWIST1, SULF1, C3, MMP9, INHBA, COL1A1, CXCL13, PLA2G7, PTGER3, CLIC6, SPARC, SFRP4, SELE, FN1, KCNQ1, SFRP2, KIAA1199, SST, SLC1A2, DPYSL3, THBS4, CLDN7, RAB26, GLUL, CHIA, RAB27B, SCNN1B, PBLD
GO:0006928	movement of cell or subcellular component	level-02	BP	41	1715	1.97515e-14	1.28416e-12	MMP12, CHN1, FAP, UCHL1, CTHRC1, SH3GL2, SERPINE1, THBS4, TSPAN1, PLEKHO1, CYP1B1, DNER, TIMP1, IL8, THY1, CHGA, CCL18, COL1A2, TWIST1, GCNT1, SULF1, MMP9, COL1A1, CXCL13, PLA2G7, PTGER3, SPARC, SELE, KCNE2, FN1, KCNQ1, SFRP2, KIAA1199, SST, DPYSL3, SERPINB5, CLDN7, PBLD, SCNN1B, PDILT, SPOCK1
GO:0048518	positive regulation of biological process	level-03	BP	74	5067	2.0385e-14	1.29212e-12	ODAM, CCKBR, PTGER3, BCL2A1, TWIST1, MMP12, CA2, CHN1, ALDH3A1, TMPRSS2, FAP, PKIB, DPYSL3, SERPINE1, REG3A, GKN1, FGD4, TSPAN1, THBS2, CYP1B1, GUCA2B, NRXN3, IGJ, TIMP1, IL8, THY1, RNF128, LOC389493, GHRL, CHGA, ZAK, GAL, CTHRC1, CHI3L1, CCL18, DPCR1, FGG, COL8A1, SFRP4, SULF1, RAB27B, C3, MMP9, FGA, MYRIP, INHBA, COL1A1, CXCL13, ACER2, PLA2G7, PLA2G2A, SVIL, SPARC, LTF, AADAC, SELE, KCNE2, FN1,…
GO:0048519	negative regulation of biological process	level-03	BP	69	4494	2.04951e-14	1.29212e-12	BCL2A1, TWIST1, THY1, APLP1, RNF128, TFF1, ADH7, MAGEA3, DPYSL3, SH3GL2, SERPINE1, PBLD, REG3A, THBS4, THBS2, CYP1B1, GHRL, TIMP1, IL8, FAP, MT1G, RGS16, LOC389493, MT1H, CHGA, CILP, GAL, CLDN18, CTHRC1, COL6A3, C14orf50, RAP1GAP, FGG, FGA, SFRP4, SULF1, C3, MMP9, AZGP1, INHBA, IGF2BP3, CXCL13, ACER2, ATP8B1, PTGER3, COL1A1, FAM3D, SPARC, SERPINA5, FN1, LTF, HPGD, KCNE2, COL2A1, KCNQ1, SFRP2, SST…
GO:0043229	intracellular organelle	level-02	CC	123	11680	2.46021e-14	1.5279e-12	CA9, COL10A1, COL11A1, COL12A1, ANXA10, GCNT1, FNDC1, ALDH3A1, FBP2, ATP4A, FGD4, TSPAN1, PLEKHO1, THBS2, CYP1B1, PXMP2, CAPN8, SNTB1, LOC389493, KRT6B, ZAK, DMRTA1, RAP1GAP, FGA, MYRIP, SVIL, HPGD, CYP2C8, MAGEA3, PGA3, SFRP4, BCL2A1, CYP4X1, RAB17, HEPACAM2, SH3GL2, KCNE2, DNER, UGT2B15, MT1H, MT1G, GPRC5C, FGG, GEM, LIPF, ORM2, PDILT, SLC26A7, PLA2G2A, REP15, HMGCS2, SPARC, LTF, AGXT2L1, PKIB,…
GO:0016477	cell migration	level-03	BP	34	1177	2.55041e-14	1.56063e-12	MMP12, GCNT1, FAP, CTHRC1, SERPINE1, TSPAN1, PLEKHO1, CYP1B1, DNER, TIMP1, IL8, THY1, CHGA, CCL18, COL1A2, TWIST1, SULF1, MMP9, COL1A1, CXCL13, PLA2G7, PTGER3, SPARC, SELE, FN1, SFRP2, KIAA1199, SST, DPYSL3, THBS4, PBLD, SCNN1B, PDILT, SPOCK1
GO:0005886	plasma membrane	level-02	CC	72	4859	2.60794e-14	1.5727e-12	KCNJ16, CLDN1, CA9, ATP4A, OR4N2, RAB17, HOMER2, CA2, ENPP5, SERPINE1, AQP4, ALDH3A1, CCKBR, TMPRSS2, FAP, UCHL1, SH3GL2, LIPH, OR10G8, ATP4B, KCNE2, RDH12, TSPAN1, PLEKHO1, RGS16, DNER, GIF, AHNAK2, THY1, SNTB1, PTGER3, CLDN18, MYRIP, COL6A3, FGG, GEM, PIK3C2G, SULF1, SLC28A2, C3, FGA, AZGP1, SLC26A7, PIGR, VSIG2, ATP8B1, APLP1, ALDOB, CLIC6, LYPD6B, SVIL, SERPINA5, DUOX1, C6orf105, SELE, FN1, K…
GO:0030574	collagen catabolic process	level-03	BP	12	67	3.57959e-14	2.12781e-12	COL1A2, COL10A1, COL11A1, COL12A1, MMP12, COL2A1, FAP, COL1A1, MMP9, CTSL1, COL6A3, COL8A1
GO:0048522	positive regulation of cellular process	level-04	BP	69	4559	4.10074e-14	2.40327e-12	ODAM, CCKBR, PTGER3, BCL2A1, TWIST1, MMP12, CA2, CHN1, ALDH3A1, TMPRSS2, FAP, PKIB, CTHRC1, SERPINE1, REG3A, GKN1, FGD4, TSPAN1, THBS2, CYP1B1, NRXN3, IGJ, TIMP1, IL8, THY1, RNF128, LOC389493, GHRL, CHGA, ZAK, GAL, CHI3L1, CCL18, DPCR1, FGG, REG1A, SFRP4, SULF1, RAB27B, C3, MMP9, MYRIP, INHBA, COL1A1, CXCL13, ACER2, PLA2G7, PLA2G2A, SVIL, SPARC, LTF, AADAC, SELE, KCNE2, FN1, KCNQ1, SFRP2, DPYSL3,…
GO:0009605	response to external stimulus	level-02	BP	45	2106	4.31468e-14	2.48458e-12	PLA2G2A, SERPINE1, COL11A1, CHN1, ALDH3A1, FAP, ADH7, PTGER3, ATP4B, GC, IGJ, IL8, LOC389493, GHRL, CHGA, CHI3L1, CCL18, CXCL17, FGG, DUOXA2, FGA, PIK3C2G, C3, COL1A1, CXCL13, PLA2G7, ALDOB, REP15, HMGCS2, SPARC, LTF, SELE, FN1, KCNQ1, SFRP2, SST, SSTR1, SLC1A2, PGC, THBS4, CLDN7, GLUL, CHIA, DUOX2, SPP1
GO:0016043	cellular component organization	level-02	BP	80	5863	4.35891e-14	2.48458e-12	CLDN1, COL1A2, ANO7, ODAM, COL10A1, COL11A1, BCL2A1, COL12A1, MMP12, KRT20, CHN1, FAP, PKIB, UCHL1, HEPACAM2, FN1, SH3GL2, SERPINE1, THBS4, FGD4, TSPAN1, PLEKHO1, THBS2, CYP1B1, DNER, IGJ, TIMP1, NRXN3, THY1, RAB26, RAB31, GHRL, CHGA, ZAK, GAL, ERO1LB, RAB17, COL6A3, DPCR1, RAP1GAP, FGG, GEM, PLA2G2A, SFRP4, SULF1, C3, MMP9, FGA, PIGR, INHBA, TWIST1, COL1A1, CXCL13, CNTD1, ATP8B1, PLA2G7, ALDOB, …
GO:0048870	cell motility	level-02	BP	35	1288	5.78124e-14	3.20743e-12	MMP12, GCNT1, FAP, CTHRC1, SERPINE1, TSPAN1, PLEKHO1, CYP1B1, DNER, TIMP1, IL8, THY1, CHGA, CCL18, COL1A2, TWIST1, SULF1, MMP9, COL1A1, CXCL13, PLA2G7, PTGER3, SPARC, SELE, FN1, SFRP2, KIAA1199, SST, DPYSL3, THBS4, CLDN7, PBLD, SCNN1B, PDILT, SPOCK1
GO:0051674	localization of cell	level-02	BP	35	1288	5.78124e-14	3.20743e-12	MMP12, GCNT1, FAP, CTHRC1, SERPINE1, TSPAN1, PLEKHO1, CYP1B1, DNER, TIMP1, IL8, THY1, CHGA, CCL18, COL1A2, TWIST1, SULF1, MMP9, COL1A1, CXCL13, PLA2G7, PTGER3, SPARC, SELE, FN1, SFRP2, KIAA1199, SST, DPYSL3, THBS4, CLDN7, PBLD, SCNN1B, PDILT, SPOCK1
GO:0044243	multicellular organism catabolic process	level-03	BP	12	72	7.70159e-14	4.21662e-12	COL1A2, COL10A1, COL11A1, COL12A1, MMP12, COL2A1, FAP, COL1A1, MMP9, CTSL1, COL6A3, COL8A1
GO:0048523	negative regulation of cellular process	level-04	BP	65	4171	7.90098e-14	4.26961e-12	BCL2A1, TWIST1, THY1, APLP1, TFF1, ADH7, MAGEA3, DPYSL3, SH3GL2, SERPINE1, PBLD, REG3A, KCNE2, FAM3D, CYP1B1, TIMP1, IL8, FAP, RNF128, RGS16, LOC389493, GHRL, CHGA, CILP, GAL, CLDN18, CTHRC1, COL6A3, C14orf50, RAP1GAP, FGG, FGA, SFRP4, SULF1, C3, MMP9, AZGP1, INHBA, IGF2BP3, CXCL13, ACER2, ATP8B1, PTGER3, COL1A1, SPARC, SERPINA5, FN1, LTF, HPGD, COL2A1, KCNQ1, SFRP2, SST, SSTR1, HOXC6, SERPINB5, …
GO:0005783	endoplasmic reticulum	level-04	CC	39	1623	8.01567e-14	4.27605e-12	PLA2G2A, COL10A1, COL11A1, COL12A1, CYP4X1, AGR3, ALDH3A1, MAGEA3, CYP1B1, THY1, RNF128, UGT2B15, GHRL, ERO1LB, CHI3L1, COL6A3, CYP2C18, PDIA2, DUOXA2, FGA, COL1A2, SULF1, COL1A1, WRB, ATP8B1, ALDOB, FMO5, AADAC, COL2A1, KCNQ1, CYP2C8, THBS4, UCHL1, GLUL, ANO7, TMED6, COL8A1, KIAA1199, PDILT
GO:0044420	extracellular matrix component	level-02	CC	14	125	9.03434e-14	4.75847e-12	COL1A2, THBS2, COL2A1, COL12A1, TIMP1, ODAM, THBS4, APLP1, COL1A1, FN1, COL6A3, COL8A1, SPARC, COL11A1
GO:0003824	catalytic activity	level-01	MF	77	5590	1.02231e-13	5.31726e-12	ALDH1A1, SULT1C2, CA9, CKMT2, ALDOB, PIK3C2G, CYP4X1, RAB17, KLK11, ENPP5, PDIA2, ALDH3A1, CCKBR, TMPRSS2, FAP, FBP2, UCHL1, HDC, NNMT, LIPH, ATP4A, ATP4B, RDH12, GCNT1, HRASLS2, CYP1B1, FMO5, CAPN8, DPYSL3, AKR7A3, RNF128, UGT2B15, TRIM50, MMP12, ZAK, ERO1LB, CYP2C18, RAP1GAP, HGD, CA2, PDILT, GEM, PLA2G2A, AKR1C1, CPA2, SULF1, LIPF, C3, MMP9, AZGP1, ACER2, HPGD, ATP8B1, PLA2G7, ADH1C, HMGCS2, P…
GO:0044237	cellular metabolic process	level-02	BP	109	9846	1.17299e-13	5.9628e-12	ALDH1A1, CA9, COL11A1, CA2, GCNT1, ALDH3A1, SULT1B1, FBP2, CYP1B1, RDH12, LOC389493, ZAK, DMRTA1, PDIA2, FGA, C3, HPGD, CYP2C8, ADH7, SERPINB5, MAGEA3, PGA3, SFRP4, SH3GL2, KCNE2, DNER, GUCA2B, IL8, UGT2B15, FGG, LIPF, SLC28A2, PLA2G2A, REP15, HMGCS2, AKR1C1, AGXT2L1, SFRP2, LTF, PKIB, CHIA, IRX3, DUOX2, KIAA1199, AKR1B15, APLP1, FAP, UCHL1, CCKBR, AKR7A3, ODAM, RNF128, GHRL, ERO1LB, CCL18, C14or…
GO:0044700	single organism signaling	level-01	BP	80	5972	1.17508e-13	5.9628e-12	CCKBR, OR4N2, BCL2A1, TWIST1, SCGB2A1, HOMER2, CA2, CHN1, APLP1, SERPINE1, ADH7, UCHL1, SH3GL2, PTGER3, OR10G8, CILP, FGD4, TSPAN1, FAM3D, CYP1B1, DNER, NRXN3, RAB17, TIMP1, IL8, THY1, RAB26, RAB31, RGS16, GHRL, CHGA, RASSF6, GAL, CLDN18, CHI3L1, GLUL, RAP1GAP, FGG, GEM, COL1A2, SFRP4, SULF1, C3, MMP9, FGA, PIGR, MYRIP, INHBA, COL1A1, CXCL13, HPGD, PLA2G2A, CCL18, DUOX1, SPARC, FN1, LTF, PDIA2, P…
GO:0023052	signaling	level-01	BP	80	5978	1.24e-13	6.21643e-12	CCKBR, OR4N2, BCL2A1, TWIST1, SCGB2A1, HOMER2, CA2, CHN1, APLP1, SERPINE1, ADH7, UCHL1, SH3GL2, PTGER3, OR10G8, CILP, FGD4, TSPAN1, FAM3D, CYP1B1, DNER, NRXN3, RAB17, TIMP1, IL8, THY1, RAB26, RAB31, RGS16, GHRL, CHGA, RASSF6, GAL, CLDN18, CHI3L1, GLUL, RAP1GAP, FGG, GEM, COL1A2, SFRP4, SULF1, C3, MMP9, FGA, PIGR, MYRIP, INHBA, COL1A1, CXCL13, HPGD, PLA2G2A, CCL18, DUOX1, SPARC, FN1, LTF, PDIA2, P…
GO:0071840	cellular component organization or biogenesis	level-01	BP	80	6012	1.67911e-13	8.31759e-12	CLDN1, COL1A2, ANO7, ODAM, COL10A1, COL11A1, BCL2A1, COL12A1, MMP12, KRT20, CHN1, FAP, PKIB, UCHL1, HEPACAM2, FN1, SH3GL2, SERPINE1, THBS4, FGD4, TSPAN1, PLEKHO1, THBS2, CYP1B1, DNER, IGJ, TIMP1, NRXN3, THY1, RAB26, RAB31, GHRL, CHGA, ZAK, GAL, ERO1LB, RAB17, COL6A3, DPCR1, RAP1GAP, FGG, GEM, PLA2G2A, SFRP4, SULF1, C3, MMP9, FGA, PIGR, INHBA, TWIST1, COL1A1, CXCL13, CNTD1, ATP8B1, PLA2G7, ALDOB, …
GO:0042127	regulation of cell proliferation	level-04	BP	37	1501	1.80399e-13	8.83108e-12	ODAM, CCKBR, MMP12, GKN2, ALDH3A1, TFF1, GKN1, CYP1B1, THBS4, TIMP1, IL8, FAP, LOC389493, GHRL, GAL, RAP1GAP, REG1A, TWIST1, SULF1, AZGP1, INHBA, REG3A, CXCL13, ACER2, SPARC, LTF, FN1, SFRP2, SST, SSTR1, CTHRC1, SERPINB5, CLDN7, GLUL, RARRES1, SFRP4, PBLD
GO:0048513	animal organ development	level-03	BP	54	3087	2.26199e-13	1.09443e-11	CLDN1, ODAM, COL10A1, COL11A1, CA2, GCNT1, APLP1, CHRDL2, CTHRC1, PTGER3, CCKBR, REG3A, KCNE2, GC, CYP1B1, DNER, TIMP1, IL8, THY1, GHRL, MT1G, GAL, DMRTA1, CHI3L1, COL6A3, RAP1GAP, COL8A1, COL1A2, TWIST1, SULF1, MMP9, FGA, INHBA, COL1A1, CXCL13, CLDN18, ATP8B1, ALDOB, SVIL, HMGCS2, SPARC, LTF, COL2A1, KCNQ1, SFRP2, SOX21, SSTR1, SLC1A2, NNMT, SERPINB5, IRX3, DUOX2, SPP1, PBLD
GO:0044459	plasma membrane part	level-02	CC	48	2516	3.15547e-13	1.50918e-11	KCNJ16, GEM, CA9, CCKBR, RAB17, HOMER2, CA2, GIF, AQP4, TMPRSS2, FAP, ATP4A, ATP4B, KCNE2, RDH12, TSPAN1, PLEKHO1, AHNAK2, THY1, SNTB1, MYRIP, FGG, CLDN1, FGA, SLC28A2, AZGP1, SLC26A7, PIGR, VSIG2, ATP8B1, SLC16A7, PTGER3, SERPINA5, DUOX1, SELE, FN1, KCNQ1, SLC2A12, SSTR1, SLC1A2, EPN3, CLDN7, RAB26, HPGD, GPRC5C, RAB27B, DUOX2, SCNN1B
GO:0046903	secretion	level-04	BP	31	1066	3.32834e-13	1.57378e-11	CA9, CCKBR, GC, NRXN3, KRT20, CA2, SERPINE1, FAM3D, RAB31, TIMP1, GHRL, CHGA, GAL, MYRIP, FGG, FGA, TWIST1, ORM2, CHI3L1, SLC26A7, INHBA, PTGER3, SPARC, FN1, KCNQ1, SLC1A2, RAB26, GLUL, CHIA, RAB27B, GUCA2B
GO:0007165	signal transduction	level-02	BP	75	5542	6.09229e-13	2.84832e-11	CCKBR, OR4N2, BCL2A1, TWIST1, SCGB2A1, HOMER2, CA2, CHN1, APLP1, SERPINE1, ADH7, UCHL1, SH3GL2, PTGER3, OR10G8, CILP, FGD4, TSPAN1, RGS16, CYP1B1, DNER, NRXN3, RAB17, TIMP1, IL8, THY1, RAB26, RAB31, GHRL, CHGA, RASSF6, GAL, CLDN18, CHI3L1, CCL18, RAP1GAP, FGG, GEM, COL1A2, SFRP4, SULF1, C3, MMP9, FGA, PIGR, INHBA, COL1A1, CXCL13, HPGD, PLA2G2A, DUOX1, SPARC, FN1, LTF, PDIA2, PIK3C2G, SELE, KCNE2,…
GO:0008283	cell proliferation	level-01	BP	41	1921	7.27327e-13	3.36268e-11	ODAM, CCKBR, MMP12, GKN2, ALDH3A1, TFF1, UCHL1, GKN1, TSPAN1, CYP1B1, THBS4, TIMP1, IL8, FAP, LOC389493, GHRL, ZAK, GAL, RAP1GAP, COL8A1, TWIST1, SULF1, AZGP1, INHBA, REG3A, CXCL13, ACER2, SPARC, LTF, FN1, SFRP2, SST, SSTR1, CTHRC1, SERPINB5, CLDN7, GLUL, RARRES1, REG1A, SFRP4, PBLD
GO:0030141	secretory granule	level-06	CC	19	356	8.85284e-13	4.04798e-11	LTF, RAB27B, THBS2, FN1, ORM2, TIMP1, RAB26, COL1A1, GHRL, CHGA, GAL, CHGB, PLA2G2A, MYRIP, SERPINE1, FGG, SPARC, SERPINA5, FGA
GO:0051241	negative regulation of multicellular organismal process	level-04	BP	29	980	1.36248e-12	6.16224e-11	FAP, SERPINE1, THBS2, TIMP1, THY1, RNF128, GHRL, CHGA, GAL, CLDN18, RAP1GAP, FGG, FGA, TWIST1, SULF1, INHBA, REG3A, CXCL13, PTGER3, SPARC, LTF, FN1, SFRP2, DPYSL3, THBS4, SPOCK1, IRX3, SPP1, PBLD
GO:0048871	multicellular organismal homeostasis	level-02	BP	18	323	1.81322e-12	8.11268e-11	LTF, CLDN1, CA2, COL2A1, GHRL, IGJ, RDH12, AZGP1, PIGR, SPP1, TFF1, CLDN18, PTGER3, MUC6, SCNN1B, VSIG1, PBLD, AQP4
GO:0003008	system process	level-02	BP	40	1918	2.92665e-12	1.29551e-10	CKMT2, COL11A1, NRXN3, HOMER2, TFF1, UCHL1, OR10G8, CCKBR, KCNE2, RDH12, OR4N2, RGS16, CYP1B1, KIAA1199, IGJ, GUCA2B, SNTB1, GHRL, CHGA, GAL, FGG, FGA, COL1A2, SULF1, PIGR, AZGP1, SLC26A7, INHBA, COL1A1, ATP8B1, PTGER3, AKR1C1, COL2A1, KCNQ1, ACSM3, MUC6, AQP4, SCNN1B, VSIG1, PBLD
GO:0031224	intrinsic component of membrane	level-02	CC	72	5355	2.99373e-12	1.31125e-10	KCNJ16, CLDN1, CA9, CCKBR, TMEM171, SIGLEC11, NRXN3, CYP4X1, ENPP5, ATP8B1, ALDH3A1, TMPRSS2, FAP, HEPACAM2, ATP4A, OR10G8, ATP4B, KCNE2, TSPAN1, OR4N2, HRASLS2, RGS16, SLC16A7, ANO7, PXMP2, DNER, THY1, RNF128, UGT2B15, CLDN18, DPCR1, DUOXA2, AQP4, PLLP, SFRP4, GCNT1, SLC28A2, TMEM161B, SLC26A7, PIGR, WRB, ACER2, VSIG2, TM4SF4, APLP1, PTGER3, CLIC6, LYPD6B, FAM165B, FMO5, C6orf105, AADAC, SELE, D…
GO:0044712	single-organism catabolic process	level-02	BP	26	805	3.29661e-12	1.42888e-10	ALDH1A1, COL1A2, COL10A1, COL11A1, COL12A1, MMP12, FAP, ADH7, HDC, LIPH, HRASLS2, CYP1B1, COL6A3, HGD, COL8A1, PLA2G2A, TWIST1, LIPF, MMP9, COL1A1, PLA2G7, ALDOB, AADAC, COL2A1, GLUL, CTSL1
GO:0001568	blood vessel development	level-03	BP	22	573	6.89212e-12	2.9565e-10	NRXN3, FAP, SERPINE1, THBS2, CYP1B1, IL8, THY1, GHRL, CHI3L1, CXCL17, COL8A1, COL1A2, TWIST1, SULF1, C3, COL1A1, CXCL13, SPARC, HPGD, FN1, SFRP2, THBS4
GO:0048646	anatomical structure formation involved in morphogenesis	level-02	BP	30	1129	7.37438e-12	3.1311e-10	COL11A1, COL12A1, RAB17, FAP, SERPINE1, PLEKHO1, THBS2, CYP1B1, NRXN3, IL8, THY1, GHRL, CHI3L1, CXCL17, COL8A1, TWIST1, SULF1, C3, MMP9, INHBA, COL1A1, CXCL13, ATP8B1, SPARC, FN1, COL2A1, SFRP2, CTHRC1, THBS4, IRX3
GO:0009056	catabolic process	level-02	BP	39	1889	7.6836e-12	3.22944e-10	ALDH1A1, COL1A2, COL10A1, COL11A1, COL12A1, MMP12, FAP, ADH7, UCHL1, HDC, LIPH, KCNE2, HRASLS2, CYP1B1, TIMP1, RNF128, COL6A3, HGD, COL8A1, PLA2G2A, TWIST1, CPA2, LIPF, MMP9, COL1A1, PLA2G7, ALDOB, DUOX1, AADAC, COL2A1, CYP2C8, PGC, GLUL, CHIA, PGA3, CTSL1, DUOX2, KIAA1199, CTSE
GO:0032963	collagen metabolic process	level-04	BP	12	111	8.05354e-12	3.35108e-10	COL1A2, COL10A1, COL11A1, COL12A1, MMP12, COL2A1, FAP, COL1A1, MMP9, CTSL1, COL6A3, COL8A1
GO:0005102	receptor binding	level-03	MF	34	1458	8.47424e-12	3.49122e-10	CCKBR, NRXN3, HOMER2, CHN1, APLP1, TFF1, ADH7, UCHL1, SERPINE1, FAM3D, DNER, IGJ, TIMP1, IL8, FAP, GHRL, GAL, CHGB, CCL18, THY1, FGG, FGA, C3, INHBA, CXCL13, CLIC6, FN1, SFRP2, SST, CTHRC1, THBS4, FAM150B, REG1A, SPP1
GO:0099503	secretory vesicle	level-05	CC	20	465	9.30524e-12	3.79599e-10	LTF, RAB27B, THBS2, FN1, ORM2, TIMP1, RAB26, DPYSL3, COL1A1, GHRL, CHGA, GAL, CHGB, PLA2G2A, MYRIP, SERPINE1, FGG, SPARC, SERPINA5, FGA
GO:0051239	regulation of multicellular organismal process	level-03	BP	46	2581	1.07513e-11	4.34333e-10	NRXN3, RAB17, CA2, CHN1, FAP, CTHRC1, SERPINE1, PBLD, REG3A, THBS4, THBS2, CYP1B1, TIMP1, IL8, THY1, RNF128, GHRL, CHGA, GAL, CLDN18, IGF2BP3, CHI3L1, RAP1GAP, FGG, FGA, TWIST1, SULF1, C3, MMP9, INHBA, COL1A1, CXCL13, PTGER3, SPARC, LTF, KCNE2, FN1, KCNQ1, SFRP2, DPYSL3, SPP1, FAM150B, CHIA, IRX3, SFRP4, SPOCK1
GO:0001525	angiogenesis	level-03	BP	19	415	1.12527e-11	4.50216e-10	TWIST1, THBS2, CYP1B1, SULF1, FN1, C3, NRXN3, THY1, IL8, FAP, SFRP2, CXCL13, GHRL, CHI3L1, SERPINE1, CXCL17, THBS4, SPARC, COL8A1
GO:0010817	regulation of hormone levels	level-03	BP	20	473	1.24781e-11	4.94489e-10	AKR1C1, ALDH1A1, FAM3D, CYP1B1, DUOX1, RDH12, INHBA, SULT1B1, GHRL, ADH7, GLUL, ERO1LB, PTGER3, MYRIP, GAL, DUOX2, FGG, AKR1B15, DUOXA2, FGA
GO:0044259	multicellular organismal macromolecule metabolic process	level-03	BP	12	116	1.29538e-11	5.08139e-10	COL1A2, COL10A1, COL11A1, COL12A1, MMP12, COL2A1, FAP, COL1A1, MMP9, CTSL1, COL6A3, COL8A1
GO:0001944	vasculature development	level-04	BP	22	593	1.30668e-11	5.08139e-10	NRXN3, FAP, SERPINE1, THBS2, CYP1B1, IL8, THY1, GHRL, CHI3L1, CXCL17, COL8A1, COL1A2, TWIST1, SULF1, C3, COL1A1, CXCL13, SPARC, HPGD, FN1, SFRP2, THBS4
GO:0016023	cytoplasmic, membrane-bounded vesicle	level-04	CC	30	1159	1.38125e-11	5.32164e-10	RAB17, SH3GL2, SERPINE1, THBS2, KIAA1199, RAB31, AHNAK2, GHRL, CHGA, GAL, CHGB, MYRIP, FGG, FGA, ORM2, COL1A1, PLA2G2A, SPARC, SERPINA5, LTF, FN1, KCNQ1, SCNN1B, DPYSL3, EPN3, RAB26, GPRC5C, RAB27B, ARL14, TIMP1
GO:2000026	regulation of multicellular organismal development	level-04	BP	36	1666	1.58284e-11	6.04237e-10	NRXN3, RAB17, CA2, CHN1, CTHRC1, SERPINE1, REG3A, THBS2, CYP1B1, TIMP1, IL8, THY1, GHRL, GAL, CLDN18, CHI3L1, RAP1GAP, SFRP4, SULF1, C3, INHBA, TWIST1, COL1A1, CXCL13, PTGER3, SPARC, LTF, FN1, SFRP2, DPYSL3, THBS4, FAM150B, PBLD, IRX3, SPP1, SPOCK1
GO:0048514	blood vessel morphogenesis	level-03	BP	20	487	2.05804e-11	7.785e-10	TWIST1, THBS2, CYP1B1, SULF1, FN1, C3, NRXN3, THY1, IL8, FAP, SFRP2, CXCL13, GHRL, HPGD, CHI3L1, SERPINE1, CXCL17, THBS4, SPARC, COL8A1
GO:0016021	integral component of membrane	level-03	CC	69	5233	2.50229e-11	9.3802e-10	KCNJ16, CLDN1, CA9, CCKBR, TMEM171, SIGLEC11, NRXN3, CYP4X1, ENPP5, ATP8B1, ALDH3A1, TMPRSS2, FAP, HEPACAM2, ATP4A, OR10G8, ATP4B, KCNE2, TSPAN1, OR4N2, HRASLS2, SLC16A7, ANO7, PXMP2, DNER, THY1, RNF128, UGT2B15, CLDN18, DPCR1, DUOXA2, AQP4, PLLP, SFRP4, GCNT1, SLC28A2, TMEM161B, SLC26A7, PIGR, WRB, ACER2, VSIG2, TM4SF4, APLP1, PTGER3, CLIC6, FAM165B, FMO5, C6orf105, AADAC, SELE, DUOX1, KCNQ1, SF…
GO:0044236	multicellular organism metabolic process	level-02	BP	12	129	4.07336e-11	1.51333e-09	COL1A2, COL10A1, COL11A1, COL12A1, MMP12, COL2A1, FAP, COL1A1, MMP9, CTSL1, COL6A3, COL8A1
GO:0043167	ion binding	level-02	MF	60	4228	4.54106e-11	1.67215e-09	PLA2G2A, CA9, COL10A1, COL11A1, CYP2C8, ANXA10, CA2, ENPP5, APLP1, FBP2, CPA2, HDC, STAG3L1, ATP4A, FGD4, THBS2, CYP1B1, MT1H, IGJ, TIMP1, RNF128, SPARC, TRIM50, CYP4X1, MT1G, ZAK, DMRTA1, MYRIP, DUOX1, MMP12, HGD, DNER, GEM, COL1A2, AKR1C1, CHN1, SULF1, MMP9, FGA, COL1A1, CAPN9, ALDOB, ADH1C, CYP2C18, SERPINA5, FN1, LTF, SELE, AGXT2L1, COL2A1, FGG, CAPN8, ADH7, THBS4, GLUL, ACSM3, ATP8B1, DUOX2,…
GO:0048583	regulation of response to stimulus	level-03	BP	54	3560	5.10022e-11	1.86158e-09	PTGER3, TWIST1, CHN1, FAP, ADH7, MAGEA3, CTHRC1, SH3GL2, SERPINE1, REG3A, KCNE2, FGD4, RGS16, CYP1B1, TIMP1, IL8, THY1, GHRL, CHGA, CILP, CHI3L1, CCL18, RAP1GAP, FGG, DUOXA2, FGA, COL1A2, SFRP4, SULF1, C3, MMP9, PIGR, INHBA, COL1A1, CXCL13, PLA2G7, PLA2G2A, REP15, FN1, LTF, PDIA2, SELE, COL2A1, KCNQ1, SFRP2, PGC, THBS4, CLDN7, ZAK, FAM150B, UCHL1, CTSL1, SPP1, PBLD
GO:0050793	regulation of developmental process	level-03	BP	41	2217	5.83254e-11	2.11037e-09	PTGER3, TWIST1, RAB17, CA2, CHN1, CTHRC1, SERPINE1, REG3A, FGD4, PLEKHO1, THBS2, CYP1B1, NRXN3, TIMP1, IL8, THY1, GHRL, GAL, CLDN18, CHI3L1, RAP1GAP, FGG, FGA, SFRP4, SULF1, C3, INHBA, COL1A1, CXCL13, PLA2G2A, SPARC, LTF, FN1, SFRP2, DPYSL3, THBS4, FAM150B, PBLD, IRX3, SPP1, SPOCK1
GO:0098590	plasma membrane region	level-02	CC	26	932	7.43494e-11	2.66696e-09	KCNJ16, CLDN1, CA9, RAB17, CA2, GIF, FAP, RDH12, PLEKHO1, THY1, HOMER2, AQP4, MYRIP, SLC26A7, HPGD, ATP8B1, PTGER3, DUOX1, SELE, FN1, KCNQ1, SLC1A2, CLDN7, RAB27B, DUOX2, SCNN1B
GO:0044238	primary metabolic process	level-02	BP	102	9824	7.9393e-11	2.82354e-09	ALDH1A1, CA9, GCNT1, TMPRSS2, FBP2, CYP1B1, CAPN8, LOC389493, ZAK, DMRTA1, PDIA2, FGA, C3, SULT1B1, HPGD, CYP2C8, ADH7, SERPINB5, MAGEA3, PGA3, CAPN9, SFRP4, MMP12, TFF1, KCNE2, DNER, GUCA2B, IL8, UGT2B15, FGG, LIPF, SLC28A2, PLA2G2A, HMGCS2, AKR1C1, AGXT2L1, SFRP2, LTF, PKIB, CHIA, IRX3, KIAA1199, APLP1, FAP, UCHL1, LIPH, ODAM, RNF128, KLK11, GHRL, ERO1LB, CCL18, HGD, TWIST1, CPA2, AZGP1, IGF2BP…
GO:0071310	cellular response to organic substance	level-04	BP	40	2149	8.612e-11	3.03683e-09	PTGER3, TWIST1, SCGB2A1, CA2, AQP4, APLP1, SERPINE1, CYP1B1, RAB31, IL8, GHRL, MT1G, CLDN18, CHI3L1, CCL18, RAP1GAP, FGA, COL1A2, AKR1C1, SULF1, INHBA, COL1A1, CXCL13, ALDOB, HMGCS2, SPARC, FN1, LTF, HPGD, COL2A1, KCNQ1, SFRP2, SST, SSTR1, DPYSL3, DUOX1, CTSL1, DUOX2, PBLD, ESRRG
GO:0051049	regulation of transport	level-04	BP	36	1774	8.73158e-11	3.05312e-09	KCNJ16, RAB17, KRT20, CA2, SH3GL2, SERPINE1, KCNE2, TSPAN1, FAM3D, THY1, GHRL, CHGA, GAL, MYRIP, DPCR1, FGG, FGA, TWIST1, C3, MMP9, INHBA, PTGER3, CLIC6, SFRP4, SELE, FN1, KCNQ1, SFRP2, KIAA1199, SLC1A2, RAB26, GLUL, CHIA, RAB27B, SCNN1B, PBLD
GO:0031410	cytoplasmic vesicle	level-04	CC	30	1258	9.57915e-11	3.32157e-09	RAB17, SH3GL2, SERPINE1, THBS2, KIAA1199, RAB31, AHNAK2, GHRL, CHGA, GAL, CHGB, MYRIP, FGG, FGA, ORM2, COL1A1, PLA2G2A, SPARC, SERPINA5, LTF, FN1, KCNQ1, SCNN1B, DPYSL3, EPN3, RAB26, GPRC5C, RAB27B, ARL14, TIMP1
GO:0097708	intracellular vesicle	level-03	CC	30	1260	9.94166e-11	3.39236e-09	RAB17, SH3GL2, SERPINE1, THBS2, KIAA1199, RAB31, AHNAK2, GHRL, CHGA, GAL, CHGB, MYRIP, FGG, FGA, ORM2, COL1A1, PLA2G2A, SPARC, SERPINA5, LTF, FN1, KCNQ1, SCNN1B, DPYSL3, EPN3, RAB26, GPRC5C, RAB27B, ARL14, TIMP1
GO:0022610	biological adhesion	level-01	BP	32	1428	9.94635e-11	3.39236e-09	CLDN1, SIGLEC11, COL12A1, GCNT1, APLP1, FAP, SERPINE1, ATP4B, THBS2, CYP1B1, NRXN3, IL8, THY1, CLDN18, COL6A3, FGG, FGA, AZGP1, REG3A, COL1A1, CXCL13, ACER2, PTGER3, LTF, SELE, FN1, SFRP2, THBS4, CLDN7, COL8A1, SPP1, SPOCK1
GO:0044433	cytoplasmic vesicle part	level-03	CC	21	604	1.22674e-10	4.14998e-09	LTF, KCNQ1, ORM2, RAB31, SCNN1B, AHNAK2, SH3GL2, RAB26, SPARC, GHRL, CHGA, FGG, GPRC5C, RAB27B, MYRIP, SERPINE1, FN1, KIAA1199, TIMP1, SERPINA5, FGA
GO:0042592	homeostatic process	level-03	BP	33	1549	1.75257e-10	5.88099e-09	CLDN1, CCKBR, CA2, TFF1, PDILT, ATP4A, PKIB, RDH12, KIAA1199, IGJ, THY1, GHRL, ERO1LB, PDIA2, CLDN18, AKR1C1, VSIG1, AZGP1, SLC26A7, INHBA, PIGR, CXCL13, PTGER3, FN1, LTF, COL2A1, ACSM3, SPP1, MUC6, AQP4, SCNN1B, SFRP4, PBLD
GO:0042493	response to drug	level-03	BP	18	434	1.84976e-10	6.15749e-09	CA9, KCNE2, PTGER3, KCNQ1, SFRP2, MMP12, CYP2C8, SST, INHBA, ALDH3A1, COL1A1, ACER2, SLC1A2, GAL, NNMT, ALDOB, ATP8B1, HMGCS2
GO:0022600	digestive system process	level-03	BP	10	87	2.64437e-10	8.73272e-09	AKR1C1, CCKBR, KCNQ1, GHRL, SLC26A7, TFF1, MUC6, PTGER3, VSIG1, PBLD
GO:0072358	cardiovascular system development	level-04	BP	25	919	2.92792e-10	9.51803e-09	COL11A1, NRXN3, FAP, SERPINE1, THBS2, CYP1B1, IL8, THY1, GHRL, CHI3L1, CXCL17, COL8A1, COL1A2, TWIST1, SULF1, C3, COL1A1, CXCL13, SPARC, FN1, HPGD, COL2A1, KCNQ1, SFRP2, THBS4
GO:0072359	circulatory system development	level-04	BP	25	919	2.92792e-10	9.51803e-09	COL11A1, NRXN3, FAP, SERPINE1, THBS2, CYP1B1, IL8, THY1, GHRL, CHI3L1, CXCL17, COL8A1, COL1A2, TWIST1, SULF1, C3, COL1A1, CXCL13, SPARC, FN1, HPGD, COL2A1, KCNQ1, SFRP2, THBS4
GO:0009725	response to hormone	level-03	BP	24	852	3.46534e-10	1.11777e-08	ALDOB, SCGB2A1, CA2, GCNT1, ALDH3A1, TFF1, RAB31, TIMP1, GHRL, GAL, SFRP4, C3, INHBA, COL1A1, PTGER3, HMGCS2, SPARC, AKR1C1, FN1, SST, SSTR1, CTSL1, SPP1, ESRRG
GO:0001894	tissue homeostasis	level-05	BP	13	198	3.55744e-10	1.13865e-08	LTF, COL2A1, IGJ, CA2, AZGP1, PIGR, SPP1, TFF1, MUC6, RDH12, VSIG1, PBLD, CLDN18
GO:0007155	cell adhesion	level-02	BP	31	1421	3.7977e-10	1.20628e-08	CLDN1, SIGLEC11, COL12A1, GCNT1, APLP1, FAP, SERPINE1, ATP4B, THBS2, CYP1B1, NRXN3, IL8, THY1, CLDN18, COL6A3, FGG, FGA, AZGP1, REG3A, COL1A1, CXCL13, ACER2, PTGER3, SELE, FN1, SFRP2, THBS4, CLDN7, COL8A1, SPP1, SPOCK1
GO:0009611	response to wounding	level-03	BP	21	646	3.97513e-10	1.25307e-08	COL1A2, FN1, C3, MMP12, SCNN1B, TIMP1, ODAM, REG3A, DPYSL3, COL1A1, PLLP, FAP, SPARC, SLC1A2, TM4SF4, PTGER3, SERPINE1, FGG, SPP1, SERPINA5, FGA
GO:0051128	regulation of cellular component organization	level-04	BP	39	2218	7.61965e-10	2.38386e-08	NRXN3, RAB17, CHN1, FAP, SH3GL2, SERPINE1, FGD4, TSPAN1, PLEKHO1, THBS2, IGJ, ODAM, THY1, GHRL, GAL, DPCR1, RAP1GAP, FGG, FGA, TWIST1, C3, MMP9, INHBA, COL1A1, CXCL13, ATP8B1, SPARC, SFRP4, SELE, FN1, SFRP2, DPYSL3, PKIB, CLDN7, FAM150B, PBLD, KIAA1199, SPP1, SPOCK1
GO:0045765	regulation of angiogenesis	level-05	BP	13	212	7.82586e-10	2.43011e-08	TWIST1, THBS2, CYP1B1, SULF1, C3, IL8, SFRP2, CXCL13, GHRL, CHI3L1, SERPINE1, THBS4, SPARC
GO:0040012	regulation of locomotion	level-03	BP	22	743	8.058e-10	2.48366e-08	SERPINE1, CYP1B1, TIMP1, IL8, THY1, GHRL, TWIST1, SULF1, MMP9, COL1A1, CXCL13, PLA2G7, PTGER3, SPARC, FN1, SFRP2, SST, DPYSL3, THBS4, CLDN7, KIAA1199, PBLD
GO:0043169	cation binding	level-03	MF	56	4078	8.25534e-10	2.52577e-08	ENPP5, COL1A2, CA9, COL10A1, COL11A1, CYP2C8, ANXA10, CA2, CHN1, APLP1, FBP2, STAG3L1, ATP4A, FGD4, THBS2, CYP1B1, MT1H, IGJ, TIMP1, RNF128, SPARC, TRIM50, CYP4X1, MT1G, ZAK, DMRTA1, MYRIP, DUOX1, MMP12, HGD, DNER, FGA, PLA2G2A, CPA2, SULF1, MMP9, GEM, COL1A1, ALDOB, ADH1C, CYP2C18, SERPINA5, FN1, LTF, CAPN9, COL2A1, FGG, CAPN8, ADH7, THBS4, GLUL, ACSM3, ATP8B1, DUOX2, SPOCK1, ESRRG
GO:0033993	response to lipid	level-04	BP	24	893	8.57606e-10	2.60474e-08	CA9, GC, SCGB2A1, ALDH3A1, SERPINE1, ATP4B, IL8, PTGER3, FGA, C3, INHBA, COL1A1, CXCL13, ACER2, ALDOB, HMGCS2, SPARC, LTF, SELE, FN1, SST, SSTR1, SPP1, ESRRG
GO:0001501	skeletal system development	level-04	BP	18	482	9.22927e-10	2.78283e-08	LTF, TWIST1, COL10A1, COL11A1, COL12A1, MMP9, TIMP1, SFRP2, HOXC6, COL1A1, CHRDL2, GHRL, COL1A2, CLDN18, CHI3L1, SULF1, SPARC, COL2A1
GO:0051240	positive regulation of multicellular organismal process	level-04	BP	30	1407	1.26237e-09	3.77895e-08	NRXN3, CA2, CTHRC1, SERPINE1, THBS2, CYP1B1, IL8, GHRL, CHGA, GAL, CHI3L1, FGG, FGA, TWIST1, SULF1, C3, MMP9, INHBA, COL1A1, PTGER3, SPARC, LTF, FN1, KCNQ1, SFRP2, DPYSL3, FAM150B, CHIA, IRX3, SPP1
GO:0031091	platelet alpha granule	level-07	CC	9	75	1.49034e-09	4.42951e-08	THBS2, FN1, ORM2, TIMP1, SERPINE1, FGG, SPARC, SERPINA5, FGA
GO:0071702	organic substance transport	level-04	BP	42	2585	1.55933e-09	4.60169e-08	CA9, ANO7, RAB17, KRT20, CA2, TCN1, FAM3D, RAB31, CHI3L1, GHRL, CHGA, GAL, MYRIP, DPCR1, FGG, DUOXA2, FGA, TWIST1, SLC28A2, C3, AZGP1, SLC26A7, INHBA, IGF2BP3, ATP8B1, SLC16A7, PTGER3, REP15, COL1A1, SERPINA5, AKR1C1, GIF, FN1, SFRP2, SLC2A12, SLC1A2, RAB26, GLUL, CHIA, AQP4, KIAA1199, PBLD
GO:0022603	regulation of anatomical structure morphogenesis	level-04	BP	25	1001	1.5977e-09	4.6817e-08	CHN1, SERPINE1, FGD4, PLEKHO1, THBS2, CYP1B1, IL8, THY1, GHRL, GAL, CHI3L1, FGG, FGA, TWIST1, SULF1, C3, COL1A1, CXCL13, SPARC, FN1, SFRP2, CTHRC1, THBS4, SPP1, PBLD
GO:0042445	hormone metabolic process	level-02	BP	12	184	1.84453e-09	5.36719e-08	AKR1C1, ALDH1A1, CYP1B1, DUOX1, SULT1B1, ADH7, GAL, ERO1LB, DUOX2, RDH12, AKR1B15, DUOXA2
GO:2000145	regulation of cell motility	level-04	BP	21	714	2.23198e-09	6.4086e-08	TWIST1, CYP1B1, SULF1, CLDN7, SFRP2, MMP9, SST, IL8, THY1, DPYSL3, COL1A1, CXCL13, SPARC, PLA2G7, PTGER3, SERPINE1, THBS4, KIAA1199, TIMP1, PBLD, FN1
GO:0032940	secretion by cell	level-02	BP	24	939	2.23559e-09	6.4086e-08	NRXN3, KRT20, SERPINE1, FAM3D, RAB31, TIMP1, GHRL, CHGA, GAL, MYRIP, FGG, FGA, TWIST1, ORM2, CHI3L1, INHBA, PTGER3, SPARC, FN1, SLC1A2, RAB26, GLUL, CHIA, RAB27B
GO:0006954	inflammatory response	level-04	BP	20	644	2.24863e-09	6.4086e-08	SELE, PTGER3, ORM2, C3, IL8, REG3A, FN1, GHRL, CXCL13, ODAM, GAL, PLA2G7, PLA2G2A, CHI3L1, SERPINE1, CCL18, FGA, SPP1, DUOXA2, CHIA
GO:0044281	small molecule metabolic process	level-02	BP	35	1910	2.27353e-09	6.43547e-08	ALDH1A1, SULT1C2, CA9, GC, CA2, APLP1, SULT1B1, FBP2, HDC, PTGER3, TCN1, CYP1B1, RDH12, GUCA2B, UGT2B15, GHRL, CHGA, ERO1LB, CYP2C18, HGD, TWIST1, LIPF, C3, ACER2, ALDOB, ADH1C, HMGCS2, AKR1C1, HPGD, CYP2C8, ADH7, GLUL, ACSM3, ATP8B1, GIF
GO:1901342	regulation of vasculature development	level-05	BP	13	233	2.31529e-09	6.50941e-08	TWIST1, THBS2, CYP1B1, SULF1, C3, IL8, SFRP2, CXCL13, GHRL, CHI3L1, SERPINE1, THBS4, SPARC
GO:0002376	immune system process	level-01	BP	40	2414	2.37466e-09	6.63151e-08	RAB17, CA2, GCNT1, AQP4, SH3GL2, SERPINE1, IGJ, IL8, THY1, MT1G, CHGA, GAL, CLDN18, CCL18, GEM, COL1A2, ORM2, C3, MMP9, PIGR, AZGP1, INHBA, COL1A1, CXCL13, PLA2G7, PTGER3, REP15, FN1, LTF, SELE, COL2A1, KCNQ1, SFRP2, PGC, THBS4, CLDN7, CHIA, CTSL1, FGA, CTSE
GO:0006629	lipid metabolic process	level-03	BP	28	1275	2.52248e-09	6.99736e-08	ALDH1A1, CCKBR, GC, PIK3C2G, SULT1B1, ADH7, LIPH, RDH12, HRASLS2, CYP1B1, UGT2B15, GAL, CYP2C18, TWIST1, LIPF, C3, ACER2, ATP8B1, PLA2G7, PLA2G2A, HMGCS2, AKR1C1, AADAC, HPGD, AGXT2L1, CWH43, ACSM3, CYP2C8
GO:0032101	regulation of response to external stimulus	level-04	BP	22	794	2.62782e-09	7.24129e-08	PLA2G2A, FAP, SERPINE1, IL8, GHRL, CCL18, FGG, DUOXA2, FGA, C3, CXCL13, PLA2G7, PTGER3, REP15, LTF, SELE, FN1, KCNQ1, PGC, THBS4, CLDN7, SPP1
GO:0010243	response to organonitrogen compound	level-04	BP	22	796	2.74734e-09	7.52084e-08	CA2, GCNT1, ALDH3A1, TFF1, ATP4B, RAB31, TIMP1, GHRL, GAL, FGA, COL1A2, COL1A1, APLP1, ALDOB, HMGCS2, SPARC, DUOX1, KCNQ1, SST, SLC1A2, NNMT, DUOX2
GO:0050673	epithelial cell proliferation	level-02	BP	15	341	2.96284e-09	8.05775e-08	TWIST1, SULF1, SFRP2, MMP12, ODAM, THBS4, REG3A, FAP, SERPINB5, GHRL, GLUL, RAP1GAP, SPARC, PBLD, COL8A1
GO:0051093	negative regulation of developmental process	level-04	BP	22	808	3.57759e-09	9.66647e-08	SERPINE1, THBS2, TIMP1, THY1, GHRL, GAL, CLDN18, RAP1GAP, TWIST1, SULF1, INHBA, REG3A, PTGER3, SPARC, LTF, SFRP2, DPYSL3, THBS4, SPOCK1, IRX3, SPP1, PBLD
GO:0023051	regulation of signaling	level-03	BP	45	3006	4.44331e-09	1.19281e-07	PTGER3, TWIST1, CA2, CHN1, ADH7, MAGEA3, SH3GL2, SERPINE1, KCNE2, FGD4, FAM3D, CYP1B1, TIMP1, IL8, THY1, RGS16, GHRL, CHGA, CILP, GAL, MYRIP, CCL18, RAP1GAP, FGG, FGA, SFRP4, SULF1, C3, MMP9, CHI3L1, INHBA, COL1A1, PLA2G2A, REP15, FN1, LTF, PDIA2, COL2A1, SFRP2, CTHRC1, ZAK, FAM150B, UCHL1, GLUL, PBLD
GO:0016787	hydrolase activity	level-02	MF	39	2382	5.37939e-09	1.43485e-07	CCKBR, MMP12, RAB17, CA2, ENPP5, TMPRSS2, FAP, FBP2, UCHL1, DPYSL3, LIPH, ATP4A, ATP4B, HRASLS2, CAPN8, KLK11, RAP1GAP, GEM, CPA2, SULF1, LIPF, C3, MMP9, AZGP1, ACER2, ATP8B1, PLA2G7, PLA2G2A, LTF, AADAC, PGA3, RAB31, PGC, CHIA, RAB27B, CTSL1, CAPN9, KIAA1199, CTSE
GO:0005581	collagen trimer	level-03	CC	9	88	5.42329e-09	1.43735e-07	COL1A2, COL10A1, COL2A1, COL12A1, CTHRC1, COL1A1, COL6A3, COL8A1, COL11A1
GO:0006811	ion transport	level-04	BP	29	1415	5.78174e-09	1.52265e-07	KCNJ16, CA9, TWIST1, CA2, REP15, ATP4A, ATP4B, KCNE2, TCN1, THY1, GAL, AQP4, AKR1C1, MMP9, SLC26A7, ATP8B1, SLC16A7, PTGER3, CLIC6, LTF, KCNQ1, SCNN1B, SLC2A12, SLC1A2, PLLP, ANO7, GIF, KIAA1199, SFRP4
GO:0048869	cellular developmental process	level-02	BP	52	3837	6.12769e-09	1.6036e-07	SERPINE1, COL11A1, COL12A1, RAB17, CA2, CHN1, CHRDL2, TFF1, UCHL1, CTHRC1, PTGER3, REG3A, THBS4, FGD4, PLEKHO1, DNER, DAZ1, THY1, GHRL, MT1G, ZAK, GAL, CLDN18, RAP1GAP, FGG, FGA, AKR1C1, SULF1, PDILT, MMP9, INHBA, TWIST1, COL1A1, ATP8B1, PLA2G2A, SPARC, FN1, LTF, SULT1B1, CXCL17, COL2A1, SPP1, SOX21, SFRP2, DPYSL3, VSIG1, FAM150B, PBLD, IRX3, COL8A1, SFRP4, SPOCK1
GO:0030199	collagen fibril organization	level-04	BP	7	38	7.15881e-09	1.86174e-07	COL1A2, CYP1B1, COL2A1, COL12A1, SFRP2, COL1A1, COL11A1
GO:0010646	regulation of cell communication	level-04	BP	44	2955	8.00641e-09	2.06437e-07	PTGER3, TWIST1, CA2, CHN1, ADH7, MAGEA3, SH3GL2, SERPINE1, KCNE2, FGD4, FAM3D, CYP1B1, TIMP1, IL8, THY1, RGS16, GHRL, CHGA, CILP, GAL, MYRIP, CCL18, RAP1GAP, FGG, FGA, SFRP4, SULF1, C3, MMP9, CHI3L1, INHBA, COL1A1, PLA2G2A, FN1, LTF, PDIA2, COL2A1, SFRP2, CTHRC1, ZAK, FAM150B, UCHL1, GLUL, PBLD
GO:0030154	cell differentiation	level-03	BP	49	3519	8.0372e-09	2.06437e-07	COL11A1, COL12A1, RAB17, CA2, CHN1, CHRDL2, TFF1, UCHL1, CTHRC1, PTGER3, REG3A, THBS4, PLEKHO1, DNER, DAZ1, THY1, GHRL, MT1G, ZAK, GAL, CLDN18, RAP1GAP, FGG, FGA, AKR1C1, SULF1, PDILT, MMP9, INHBA, TWIST1, COL1A1, ATP8B1, PLA2G2A, FN1, LTF, SULT1B1, CXCL17, COL2A1, SPP1, SOX21, SFRP2, DPYSL3, VSIG1, FAM150B, PBLD, IRX3, COL8A1, SFRP4, SPOCK1
GO:0006805	xenobiotic metabolic process	level-03	BP	9	93	8.47814e-09	2.15391e-07	AKR1C1, AADAC, CYP1B1, CYP2C8, AKR7A3, UGT2B15, SULT1B1, ALDH3A1, CYP2C18
GO:0051270	regulation of cellular component movement	level-04	BP	21	773	8.56955e-09	2.15391e-07	TWIST1, CYP1B1, SULF1, CLDN7, SFRP2, MMP9, SST, IL8, THY1, DPYSL3, COL1A1, CXCL13, SPARC, PLA2G7, PTGER3, SERPINE1, THBS4, KIAA1199, TIMP1, PBLD, FN1
GO:0051050	positive regulation of transport	level-04	BP	23	928	8.59287e-09	2.15391e-07	CA2, SERPINE1, KCNE2, TSPAN1, THY1, GHRL, GAL, MYRIP, DPCR1, FGG, FGA, TWIST1, C3, INHBA, SFRP4, SELE, KCNQ1, SFRP2, SLC1A2, GLUL, CHIA, RAB27B, KIAA1199
GO:0014070	response to organic cyclic compound	level-04	BP	23	928	8.59287e-09	2.15391e-07	CA9, GC, MMP12, ALDH3A1, PTGER3, CYP1B1, SCGB2A1, FGA, C3, INHBA, COL1A1, APLP1, ALDOB, HMGCS2, SPARC, FN1, DUOX1, KCNQ1, SST, SSTR1, DUOX2, SPP1, ESRRG
GO:0006952	defense response	level-03	BP	30	1535	8.84608e-09	2.2041e-07	ODAM, PTGER3, SERPINE1, IGJ, IL8, GHRL, CHGA, GAL, CHI3L1, CCL18, DUOXA2, FGA, ORM2, C3, INHBA, REG3A, CXCL13, PLA2G7, PLA2G2A, REP15, LTF, SELE, FN1, KCNQ1, PGC, CLDN7, CHIA, CTSL1, AQP4, SPP1
GO:0016491	oxidoreductase activity	level-02	MF	20	710	1.1007e-08	2.72621e-07	AKR1C1, FMO5, CYP1B1, LIPF, DUOX1, CYP4X1, CYP2C8, AKR7A3, ADH7, ALDH3A1, RDH12, ALDH1A1, HPGD, ERO1LB, ADH1C, CYP2C18, DUOX2, HGD, AKR1B15, PDIA2
GO:0055114	oxidation-reduction process	level-02	BP	23	947	1.23726e-08	3.02743e-07	ALDH1A1, ADH1C, TWIST1, CYP4X1, ALDH3A1, ADH7, RDH12, CYP1B1, AKR7A3, ERO1LB, CYP2C18, PDIA2, HGD, FMO5, LIPF, PLA2G7, ALDOB, AKR1C1, HPGD, DUOX1, CYP2C8, DUOX2, AKR1B15
GO:0046872	metal ion binding	level-04	MF	53	4039	1.24235e-08	3.02743e-07	ENPP5, COL1A2, CA9, COL10A1, COL11A1, CYP2C8, ANXA10, CA2, CHN1, APLP1, FBP2, STAG3L1, ATP4A, FGD4, THBS2, CYP1B1, MT1H, TIMP1, RNF128, SPARC, TRIM50, CYP4X1, MT1G, ZAK, DMRTA1, MYRIP, DUOX1, MMP12, HGD, DNER, FGA, PLA2G2A, CPA2, SULF1, MMP9, GEM, COL1A1, ATP8B1, ADH1C, CYP2C18, FN1, LTF, CAPN9, COL2A1, FGG, CAPN8, ADH7, THBS4, GLUL, ACSM3, DUOX2, SPOCK1, ESRRG
GO:0006508	proteolysis	level-04	BP	30	1559	1.24415e-08	3.02743e-07	MMP12, TMPRSS2, FAP, MAGEA3, SERPINE1, KCNE2, CAPN8, TIMP1, RNF128, KLK11, ERO1LB, COL6A3, FGG, FGA, CPA2, C3, MMP9, ACER2, SERPINA5, LTF, FN1, SFRP2, PGA3, PGC, SERPINB5, UCHL1, CTSL1, CAPN9, CTSE, SPOCK1
GO:0071466	cellular response to xenobiotic stimulus	level-04	BP	9	98	1.29459e-08	3.13184e-07	AKR1C1, AADAC, CYP1B1, CYP2C8, AKR7A3, UGT2B15, SULT1B1, ALDH3A1, CYP2C18
GO:0098644	complex of collagen trimers	level-02	CC	6	23	1.44192e-08	3.46812e-07	COL1A2, COL2A1, COL1A1, COL6A3, COL8A1, COL11A1
GO:0030334	regulation of cell migration	level-05	BP	19	665	2.09155e-08	4.97472e-07	CYP1B1, SULF1, FN1, SFRP2, MMP9, SST, IL8, THY1, DPYSL3, COL1A1, CXCL13, SPARC, PLA2G7, PTGER3, SERPINE1, THBS4, KIAA1199, TIMP1, PBLD
GO:0060205	cytoplasmic membrane-bounded vesicle lumen	level-04	CC	9	104	2.09223e-08	4.97472e-07	LTF, FN1, ORM2, TIMP1, GHRL, SERPINE1, FGG, SPARC, FGA
GO:0050678	regulation of epithelial cell proliferation	level-05	BP	13	283	2.10701e-08	4.98139e-07	TWIST1, SULF1, SFRP2, MMP12, ODAM, THBS4, REG3A, SERPINB5, GHRL, GLUL, RAP1GAP, SPARC, PBLD
GO:0009410	response to xenobiotic stimulus	level-03	BP	9	106	2.44005e-08	5.70396e-07	AKR1C1, AADAC, CYP1B1, CYP2C8, AKR7A3, UGT2B15, SULT1B1, ALDH3A1, CYP2C18
GO:0031983	vesicle lumen	level-03	CC	9	106	2.44005e-08	5.70396e-07	LTF, FN1, ORM2, TIMP1, GHRL, SERPINE1, FGG, SPARC, FGA
GO:1901698	response to nitrogen compound	level-03	BP	22	904	2.52217e-08	5.86299e-07	CA2, GCNT1, ALDH3A1, TFF1, ATP4B, RAB31, TIMP1, GHRL, GAL, FGA, COL1A2, COL1A1, APLP1, ALDOB, HMGCS2, SPARC, DUOX1, KCNQ1, SST, SLC1A2, NNMT, DUOX2
GO:0042060	wound healing	level-04	BP	17	537	2.86266e-08	6.61751e-07	COL1A2, FN1, C3, MMP12, SCNN1B, TIMP1, ODAM, REG3A, COL1A1, FAP, TM4SF4, PTGER3, SERPINE1, FGG, SPARC, SERPINA5, FGA
GO:0008219	cell death	level-02	BP	33	1914	2.88853e-08	6.64044e-07	BCL2A1, TWIST1, KRT20, APLP1, FAP, MAGEA3, SERPINE1, FGD4, CYP1B1, TIMP1, GHRL, CHGA, ZAK, GAL, CHI3L1, PDIA2, FGG, FGA, SFRP4, SULF1, MMP9, INHBA, ACER2, PTGER3, FN1, LTF, COL2A1, SFRP2, SST, CLDN7, RASSF6, CHIA, CTSL1
GO:0071495	cellular response to endogenous stimulus	level-03	BP	25	1170	3.22415e-08	7.37127e-07	SCGB2A1, CA2, APLP1, RAB31, IL8, GHRL, RAP1GAP, COL1A2, SULF1, INHBA, COL1A1, CXCL13, ALDOB, HMGCS2, FN1, AKR1C1, HPGD, COL2A1, KCNQ1, SFRP2, SST, SSTR1, CTSL1, PBLD, ESRRG
GO:0065009	regulation of molecular function	level-02	BP	41	2773	3.45542e-08	7.85682e-07	ALDH1A1, CCKBR, CHN1, MAGEA3, SERPINE1, KCNE2, FGD4, GUCA2B, RGS16, CYP1B1, TIMP1, ODAM, THY1, GHRL, ZAK, GAL, CHI3L1, CCL18, C14orf50, RAP1GAP, TWIST1, C3, MMP9, PKIB, CXCL13, ACER2, ALDOB, COL6A3, SERPINA5, LTF, SELE, FN1, KCNQ1, SFRP2, CTHRC1, SERPINB5, FAM150B, UCHL1, KIAA1199, SFRP4, SPOCK1
GO:0060249	anatomical structure homeostasis	level-04	BP	14	354	3.6154e-08	8.17591e-07	LTF, COL2A1, IGJ, CA2, AZGP1, PIGR, SPP1, TFF1, MUC6, PKIB, RDH12, VSIG1, PBLD, CLDN18
GO:0050900	leukocyte migration	level-02	BP	14	356	3.8665e-08	8.67693e-07	COL1A2, SELE, FN1, THBS4, MMP9, IL8, COL1A1, CXCL13, CHGA, PLA2G7, PTGER3, SERPINE1, CCL18, GCNT1
GO:0051704	multi-organism process	level-01	BP	37	2352	3.87866e-08	8.67693e-07	CLDN1, GC, NRXN3, TMPRSS2, SERPINE1, ADH7, PTGER3, ATP4B, CNTD1, DAZ1, TIMP1, IL8, GHRL, CHGA, DMRTA1, FGA, MMP9, INHBA, CXCL13, HPGD, PLA2G2A, REP15, HMGCS2, SPARC, SERPINA5, LTF, SELE, FN1, KCNQ1, SSTR1, PGC, PDILT, CLDN7, CHIA, IGJ, DUOX2, SPP1
GO:0005539	glycosaminoglycan binding	level-03	MF	11	202	5.11281e-08	1.13767e-06	LTF, THBS2, FN1, IGJ, APLP1, THBS4, CXCL13, DPYSL3, LIPH, KIAA1199, SERPINA5
GO:0009607	response to biotic stimulus	level-02	BP	22	946	5.474e-08	1.21156e-06	PTGER3, ADH7, SERPINE1, ATP4B, IGJ, IL8, CHGA, CCL18, FGA, CXCL13, PLA2G2A, REP15, HMGCS2, SPARC, LTF, SELE, FN1, KCNQ1, PGC, CLDN7, CHIA, DUOX2
GO:0042802	identical protein binding	level-03	MF	25	1210	6.05431e-08	1.33291e-06	CLDN1, BCL2A1, HOMER2, APLP1, FAP, SH3GL2, KCNE2, IGJ, DMRTA1, RAP1GAP, CLDN18, COL1A2, TWIST1, MMP9, INHBA, COL1A1, ALDOB, FN1, HPGD, AGXT2L1, COL2A1, CLDN7, C16orf89, GLUL, CTSE
GO:0008285	negative regulation of cell proliferation	level-05	BP	18	640	6.2701e-08	1.37315e-06	SFRP4, IL8, SULF1, SFRP2, SSTR1, AZGP1, FAP, INHBA, GHRL, LOC389493, TFF1, SPARC, CYP1B1, GAL, RARRES1, RAP1GAP, SST, PBLD
GO:0001664	G-protein coupled receptor binding	level-04	MF	12	258	6.52873e-08	1.42231e-06	CCKBR, C3, HOMER2, IL8, APLP1, CXCL13, GHRL, UCHL1, GAL, CTHRC1, CLIC6, CCL18
GO:0006915	apoptotic process	level-04	BP	31	1786	6.88021e-08	1.49107e-06	BCL2A1, TWIST1, KRT20, APLP1, FAP, MAGEA3, SERPINE1, FGD4, CYP1B1, TIMP1, GHRL, ZAK, GAL, CHI3L1, PDIA2, FGG, FGA, SFRP4, SULF1, MMP9, INHBA, ACER2, FN1, LTF, COL2A1, SFRP2, SST, CLDN7, RASSF6, CHIA, CTSL1
GO:0034774	secretory granule lumen	level-05	CC	8	85	7.09012e-08	1.5286e-06	FN1, ORM2, TIMP1, GHRL, SERPINE1, FGG, SPARC, FGA
GO:0031093	platelet alpha granule lumen	level-06	CC	7	55	7.14072e-08	1.53157e-06	FN1, ORM2, TIMP1, SERPINE1, FGG, SPARC, FGA
GO:0032103	positive regulation of response to external stimulus	level-05	BP	12	261	7.36306e-08	1.57116e-06	PTGER3, C3, IL8, PGC, THBS4, CXCL13, GHRL, PLA2G7, PLA2G2A, SERPINE1, CCL18, FN1
GO:0012501	programmed cell death	level-03	BP	31	1808	8.97965e-08	1.90624e-06	BCL2A1, TWIST1, KRT20, APLP1, FAP, MAGEA3, SERPINE1, FGD4, CYP1B1, TIMP1, GHRL, ZAK, GAL, CHI3L1, PDIA2, FGG, FGA, SFRP4, SULF1, MMP9, INHBA, ACER2, FN1, LTF, COL2A1, SFRP2, SST, CLDN7, RASSF6, CHIA, CTSL1
GO:0051094	positive regulation of developmental process	level-04	BP	24	1147	9.02496e-08	1.90624e-06	NRXN3, CA2, CTHRC1, SERPINE1, THBS2, CYP1B1, IL8, GHRL, GAL, CHI3L1, FGG, FGA, SFRP4, C3, INHBA, TWIST1, COL1A1, PLA2G2A, LTF, FN1, SFRP2, DPYSL3, FAM150B, IRX3
GO:0009966	regulation of signal transduction	level-04	BP	39	2663	1.00935e-07	2.12116e-06	PTGER3, CHN1, ADH7, MAGEA3, SH3GL2, SERPINE1, KCNE2, FGD4, RGS16, CYP1B1, TIMP1, IL8, THY1, GHRL, CHGA, CILP, CHI3L1, CCL18, RAP1GAP, FGG, FGA, TWIST1, SULF1, C3, MMP9, INHBA, COL1A1, PLA2G2A, FN1, LTF, PDIA2, COL2A1, SFRP2, CTHRC1, ZAK, FAM150B, UCHL1, SFRP4, PBLD
GO:0060284	regulation of cell development	level-05	BP	20	818	1.04189e-07	2.17855e-06	LTF, TWIST1, PTGER3, SFRP2, FN1, CHN1, THY1, DPYSL3, COL1A1, FAM150B, GAL, CLDN18, IRX3, RAB17, PBLD, RAP1GAP, FGG, SPP1, SPOCK1, FGA
GO:0044432	endoplasmic reticulum part	level-03	CC	24	1158	1.07099e-07	2.2282e-06	COL10A1, COL11A1, COL12A1, CYP4X1, UCHL1, CYP1B1, UGT2B15, GHRL, ERO1LB, COL6A3, CYP2C18, PDIA2, DUOXA2, COL8A1, COL1A2, COL1A1, WRB, ALDOB, PLA2G2A, FMO5, AADAC, COL2A1, CYP2C8, TMED6
GO:0001696	gastric acid secretion	level-04	BP	5	16	1.13735e-07	2.35448e-06	CCKBR, SLC26A7, PTGER3, KCNQ1, GHRL
GO:0009617	response to bacterium	level-03	BP	16	524	1.18945e-07	2.45014e-06	LTF, SELE, PTGER3, IGJ, IL8, ADH7, PGC, CXCL13, CHGA, PLA2G2A, SERPINE1, FN1, ATP4B, HMGCS2, SPARC, FGA
GO:0051707	response to other organism	level-02	BP	21	910	1.26275e-07	2.57563e-06	LTF, CLDN7, SELE, KCNQ1, HMGCS2, IGJ, IL8, ADH7, PGC, CXCL13, SERPINE1, CHGA, CHIA, PLA2G2A, REP15, PTGER3, FN1, ATP4B, DUOX2, SPARC, FGA
GO:0043207	response to external biotic stimulus	level-03	BP	21	910	1.26275e-07	2.57563e-06	LTF, CLDN7, SELE, KCNQ1, HMGCS2, IGJ, IL8, ADH7, PGC, CXCL13, SERPINE1, CHGA, CHIA, PLA2G2A, REP15, PTGER3, FN1, ATP4B, DUOX2, SPARC, FGA
GO:0005604	basement membrane	level-03	CC	8	93	1.35257e-07	2.74539e-06	THBS2, COL2A1, TIMP1, APLP1, THBS4, FN1, SPARC, COL8A1
GO:0016614	oxidoreductase activity, acting on CH-OH group of donors	level-03	MF	9	132	1.42636e-07	2.88111e-06	AKR1C1, HPGD, LIPF, AKR7A3, ALDH3A1, ADH7, ADH1C, RDH12, AKR1B15
GO:0004175	endopeptidase activity	level-05	MF	14	402	1.62545e-07	3.26739e-06	LTF, C3, MMP12, PGA3, CAPN8, FAP, PGC, TMPRSS2, MMP9, UCHL1, KLK11, CTSL1, CAPN9, CTSE
GO:0055085	transmembrane transport	level-04	BP	25	1278	1.663e-07	3.32416e-06	KCNJ16, BCL2A1, CA2, ATP4A, ATP4B, KCNE2, THY1, GAL, AQP4, TWIST1, SLC28A2, MMP9, AZGP1, SLC26A7, ATP8B1, SLC16A7, PTGER3, CLIC6, KCNQ1, KIAA1199, SLC2A12, SLC1A2, ANO7, MFSD4, SCNN1B
GO:0051216	cartilage development	level-04	BP	10	179	1.66967e-07	3.32416e-06	COL10A1, COL11A1, SFRP2, TIMP1, COL1A1, CHRDL2, GHRL, CHI3L1, SULF1, COL2A1
GO:0010648	negative regulation of cell communication	level-05	BP	24	1190	1.74126e-07	3.45019e-06	TWIST1, ADH7, MAGEA3, SH3GL2, SERPINE1, FAM3D, IL8, THY1, GHRL, CILP, FGG, FGA, SFRP4, SULF1, MMP9, INHBA, PTGER3, LTF, RGS16, COL2A1, SFRP2, CTHRC1, UCHL1, PBLD
GO:0023057	negative regulation of signaling	level-04	BP	24	1194	1.84808e-07	3.64409e-06	TWIST1, ADH7, MAGEA3, SH3GL2, SERPINE1, FAM3D, IL8, THY1, GHRL, CILP, FGG, FGA, SFRP4, SULF1, MMP9, INHBA, PTGER3, LTF, RGS16, COL2A1, SFRP2, CTHRC1, UCHL1, PBLD
GO:0048468	cell development	level-03	BP	31	1870	1.85664e-07	3.64409e-06	COL11A1, RAB17, CHN1, UCHL1, PDILT, CTHRC1, DNER, THY1, GHRL, GAL, CLDN18, RAP1GAP, FGG, FGA, TWIST1, SULF1, VSIG1, INHBA, COL1A1, ATP8B1, PTGER3, LTF, FN1, SFRP2, DPYSL3, THBS4, FAM150B, SPOCK1, IRX3, SPP1, PBLD
GO:0008289	lipid binding	level-02	MF	17	616	1.90945e-07	3.73015e-06	AKR1C1, PIK3C2G, PDIA2, LIPF, KCNQ1, C3, ANXA10, THY1, EPN3, ADH7, ATP8B1, PLA2G7, PLA2G2A, SH3GL2, ESRRG, SERPINA5, GC
GO:0061448	connective tissue development	level-04	BP	11	232	1.93673e-07	3.76577e-06	COL10A1, COL2A1, SFRP2, TIMP1, COL1A1, CHRDL2, GHRL, CHI3L1, SULF1, HMGCS2, COL11A1
GO:0044422	organelle part	level-01	CC	81	8165	1.96774e-07	3.80555e-06	PLA2G2A, CA9, CKMT2, COL11A1, BCL2A1, COL12A1, CYP4X1, KRT20, GCNT1, ATP8B1, FNDC1, ALDH3A1, SERPINE1, FBP2, UCHL1, HEPACAM2, FN1, SH3GL2, PTGER3, COL10A1, TSPAN1, GC, CYP1B1, PXMP2, RAB31, GIF, DPYSL3, AHNAK2, CHGA, UGT2B15, GHRL, KRT6B, ERO1LB, MYRIP, COL6A3, CYP2C18, RAP1GAP, FGG, DUOXA2, GEM, COL1A2, FMO5, SULF1, RAB27B, ORM2, FGA, SLC26A7, HOMER2, COL1A1, WRB, ACER2, TIMP1, CYP2C8, ALDOB, RE…
GO:0032268	regulation of cellular protein metabolic process	level-05	BP	35	2295	1.97548e-07	3.80555e-06	PTGER3, PKIB, MAGEA3, SERPINE1, THBS4, KCNE2, DAZ1, TIMP1, ODAM, THY1, RNF128, GHRL, ZAK, CHI3L1, COL6A3, FGG, FGA, TWIST1, C3, MMP9, INHBA, IGF2BP3, ACER2, PLA2G2A, CCL18, SERPINA5, LTF, FN1, SFRP2, SERPINB5, FAM150B, UCHL1, PBLD, KIAA1199, SPOCK1
GO:0046683	response to organophosphorus	level-04	BP	9	138	2.0365e-07	3.905e-06	AKR1C1, HMGCS2, DUOX1, KCNQ1, ALDH3A1, COL1A1, ALDOB, DUOX2, SPARC
GO:0030234	enzyme regulator activity	level-02	MF	21	949	2.47721e-07	4.72829e-06	LTF, ALDH1A1, RGS16, CCKBR, FN1, C3, TIMP1, CHN1, THY1, SERPINB5, GHRL, FAM150B, PKIB, SPOCK1, GUCA2B, SERPINE1, COL6A3, C14orf50, RAP1GAP, SFRP2, SERPINA5
GO:0019220	regulation of phosphate metabolic process	level-06	BP	28	1595	2.51867e-07	4.78547e-06	CCKBR, PTGER3, APLP1, UCHL1, PKIB, GUCA2B, ODAM, THY1, GHRL, CHGA, ZAK, CHI3L1, CCL18, C14orf50, FGG, FGA, TWIST1, C3, MMP9, INHBA, PLA2G2A, LTF, FN1, SFRP2, THBS4, FAM150B, KIAA1199, PBLD
GO:0051174	regulation of phosphorus metabolic process	level-05	BP	28	1596	2.55002e-07	4.82301e-06	CCKBR, PTGER3, APLP1, UCHL1, PKIB, GUCA2B, ODAM, THY1, GHRL, CHGA, ZAK, CHI3L1, CCL18, C14orf50, FGG, FGA, TWIST1, C3, MMP9, INHBA, PLA2G2A, LTF, FN1, SFRP2, THBS4, FAM150B, KIAA1199, PBLD
GO:0007399	nervous system development	level-04	BP	33	2112	2.70029e-07	5.06208e-06	NRXN3, RAB17, CHN1, APLP1, CTHRC1, UCHL1, SCRG1, SH3GL2, THBS2, DNER, THY1, GHRL, GAL, RAP1GAP, TWIST1, SULF1, INHBA, ATP8B1, PTGER3, HMGCS2, FN1, COL2A1, SFRP2, SSTR1, SLC1A2, DPYSL3, THBS4, PLLP, FAM150B, IRX3, DUOX2, SPP1, SPOCK1
GO:0010721	negative regulation of cell development	level-06	BP	12	296	2.70075e-07	5.06208e-06	LTF, PTGER3, SFRP2, THY1, DPYSL3, GAL, CLDN18, IRX3, PBLD, RAP1GAP, SPP1, SPOCK1
GO:0051591	response to cAMP	level-04	BP	8	103	2.81295e-07	5.24873e-06	HMGCS2, DUOX1, KCNQ1, ALDH3A1, COL1A1, ALDOB, DUOX2, SPARC
GO:0051336	regulation of hydrolase activity	level-04	BP	25	1316	2.83615e-07	5.26841e-06	ALDH1A1, CHN1, MAGEA3, SERPINE1, FGD4, RGS16, TIMP1, ODAM, THY1, CCL18, C14orf50, RAP1GAP, C3, MMP9, CXCL13, ACER2, ALDOB, COL6A3, SERPINA5, LTF, SELE, FN1, SFRP2, SERPINB5, SPOCK1
GO:0045177	apical part of cell	level-02	CC	13	360	3.05252e-07	5.64513e-06	CLDN1, GIF, FN1, RAB17, CA2, THY1, FAP, ATP8B1, RAB27B, MYRIP, DUOX2, SCNN1B, DUOX1
GO:0001503	ossification	level-02	BP	13	363	3.3424e-07	6.15386e-06	LTF, TWIST1, COL10A1, COL11A1, SFRP2, MMP9, CTHRC1, COL1A1, CHRDL2, SPARC, DUOX2, SPP1, COL2A1
GO:0044446	intracellular organelle part	level-02	CC	79	7986	3.45067e-07	6.32522e-06	PLA2G2A, CA9, CKMT2, COL11A1, BCL2A1, COL12A1, CYP4X1, KRT20, GCNT1, FNDC1, ALDH3A1, SERPINE1, UCHL1, HEPACAM2, FN1, SH3GL2, PTGER3, COL10A1, TSPAN1, GC, CYP1B1, PXMP2, RAB31, GIF, DPYSL3, AHNAK2, CHGA, UGT2B15, GHRL, KRT6B, ERO1LB, MYRIP, COL6A3, CYP2C18, RAP1GAP, FGG, DUOXA2, GEM, COL1A2, FMO5, SULF1, RAB27B, ORM2, FGA, SLC26A7, HOMER2, COL1A1, WRB, ACER2, TIMP1, CYP2C8, ALDOB, REP15, SVIL, HMG…
GO:0048471	perinuclear region of cytoplasm	level-04	CC	17	645	3.56494e-07	6.50601e-06	PLA2G2A, SELE, REP15, GC, MT1G, SLC2A12, MYRIP, INHBA, APLP1, RNF128, MT1H, CHGA, ALDOB, CHI3L1, EPN3, SPP1, TSPAN1
GO:0080134	regulation of response to stress	level-04	BP	25	1337	3.77567e-07	6.8605e-06	PLA2G2A, FAP, MAGEA3, SERPINE1, GHRL, ZAK, CCL18, PDIA2, FGG, DUOXA2, FGA, TWIST1, C3, REG3A, PLA2G7, PTGER3, REP15, LTF, SELE, KCNQ1, SFRP2, PGC, CLDN7, CTSL1, SPP1
GO:0098772	molecular function regulator	level-01	MF	25	1341	3.98438e-07	7.20827e-06	ALDH1A1, CCKBR, CHN1, ADH7, SERPINE1, KCNE2, FGD4, RGS16, TIMP1, THY1, GHRL, COL6A3, C14orf50, RAP1GAP, C3, PKIB, CXCL13, SERPINA5, LTF, FN1, SFRP2, SERPINB5, FAM150B, GUCA2B, SPOCK1
GO:0005788	endoplasmic reticulum lumen	level-04	CC	10	200	4.41918e-07	7.96026e-06	COL1A2, PDIA2, COL10A1, COL2A1, COL12A1, COL1A1, GHRL, COL6A3, COL8A1, COL11A1
GO:0048585	negative regulation of response to stimulus	level-04	BP	25	1355	4.80178e-07	8.57798e-06	TWIST1, FAP, ADH7, MAGEA3, SH3GL2, SERPINE1, RGS16, IL8, THY1, GHRL, CILP, FGG, FGA, SFRP4, SULF1, MMP9, CXCL13, PTGER3, LTF, COL2A1, SFRP2, CTHRC1, UCHL1, SPP1, PBLD
GO:0016616	oxidoreductase activity, acting on the CH-OH group of donors, NAD or NADP as acceptor	level-04	MF	8	111	4.80334e-07	8.57798e-06	AKR1C1, HPGD, AKR7A3, ALDH3A1, ADH7, ADH1C, RDH12, AKR1B15
GO:0035987	endodermal cell differentiation	level-04	BP	6	45	4.91887e-07	8.74676e-06	COL11A1, COL12A1, MMP9, INHBA, COL8A1, FN1
GO:0044255	cellular lipid metabolic process	level-03	BP	21	995	5.24603e-07	9.28881e-06	AKR1C1, ALDH1A1, AADAC, CYP1B1, AGXT2L1, LIPF, C3, CWH43, ACSM3, ACER2, TWIST1, ADH7, HPGD, PIK3C2G, PLA2G7, PLA2G2A, CYP2C8, CCKBR, CYP2C18, HMGCS2, RDH12
GO:0005201	extracellular matrix structural constituent	level-02	MF	7	76	5.44198e-07	9.59495e-06	COL1A2, COL2A1, COL12A1, COL1A1, MUC6, CHI3L1, COL11A1
GO:0050790	regulation of catalytic activity	level-03	BP	34	2289	5.46531e-07	9.59543e-06	ALDH1A1, CCKBR, CHN1, MAGEA3, SERPINE1, PKIB, FGD4, RGS16, TIMP1, ODAM, THY1, GHRL, ZAK, CHI3L1, CCL18, C14orf50, RAP1GAP, C3, MMP9, CXCL13, ACER2, ALDOB, COL6A3, SERPINA5, LTF, SELE, FN1, SFRP2, SERPINB5, FAM150B, UCHL1, KIAA1199, GUCA2B, SPOCK1
GO:0051046	regulation of secretion	level-05	BP	17	669	5.82639e-07	1.01864e-05	TWIST1, FAM3D, RAB27B, RAB26, KCNQ1, KRT20, INHBA, GHRL, CHGA, GLUL, CHIA, PTGER3, MYRIP, GAL, FN1, FGG, FGA
GO:0009991	response to extracellular stimulus	level-03	BP	14	449	5.86903e-07	1.0218e-05	GC, SFRP2, SST, SSTR1, SLC1A2, ALDH3A1, COL1A1, LOC389493, GHRL, SPARC, GLUL, ALDOB, HMGCS2, SPP1
GO:0097458	neuron part	level-02	CC	24	1284	6.5986e-07	1.14403e-05	GC, NRXN3, RAB17, CA2, UCHL1, SCRG1, RDH12, DNER, GUCA2B, THY1, GHRL, GAL, HOMER2, RAP1GAP, MYRIP, ATP8B1, PTGER3, SST, SSTR1, SLC1A2, DPYSL3, GLUL, IRX3, SPOCK1
GO:0045595	regulation of cell differentiation	level-04	BP	26	1484	7.24863e-07	1.25152e-05	PTGER3, TWIST1, RAB17, CA2, CHN1, CTHRC1, REG3A, THY1, GAL, CLDN18, RAP1GAP, FGG, FGA, SFRP4, INHBA, COL1A1, PLA2G2A, LTF, FN1, SFRP2, DPYSL3, FAM150B, SPOCK1, IRX3, SPP1, PBLD
GO:0051248	negative regulation of protein metabolic process	level-06	BP	21	1018	7.50734e-07	1.29083e-05	TWIST1, PKIB, PBLD, RNF128, C3, UCHL1, TIMP1, SFRP2, THY1, INHBA, IGF2BP3, MMP9, ACER2, MAGEA3, SPOCK1, SERPINE1, COL6A3, SERPINB5, GHRL, SERPINA5, FGA
GO:0051246	regulation of protein metabolic process	level-05	BP	35	2443	8.28905e-07	1.41937e-05	PTGER3, PKIB, MAGEA3, SERPINE1, THBS4, KCNE2, DAZ1, TIMP1, ODAM, THY1, RNF128, GHRL, ZAK, CHI3L1, COL6A3, FGG, FGA, TWIST1, C3, MMP9, INHBA, IGF2BP3, ACER2, PLA2G2A, CCL18, SERPINA5, LTF, FN1, SFRP2, SERPINB5, FAM150B, UCHL1, PBLD, KIAA1199, SPOCK1
GO:0048584	positive regulation of response to stimulus	level-04	BP	30	1903	8.35514e-07	1.42483e-05	PTGER3, CHN1, SERPINE1, REG3A, CYP1B1, IL8, THY1, GHRL, CHGA, ZAK, CHI3L1, CCL18, FGG, FGA, SFRP4, SULF1, C3, MMP9, INHBA, COL1A1, CXCL13, PLA2G7, PLA2G2A, LTF, FN1, SFRP2, PGC, THBS4, FAM150B, CTSL1
GO:1903530	regulation of secretion by cell	level-04	BP	16	614	9.17892e-07	1.55892e-05	TWIST1, FAM3D, RAB27B, RAB26, KRT20, INHBA, GHRL, CHGA, GLUL, CHIA, PTGER3, MYRIP, GAL, FN1, FGG, FGA
GO:2000147	positive regulation of cell motility	level-05	BP	13	402	1.01045e-06	1.70913e-05	TWIST1, CLDN7, MMP9, IL8, COL1A1, CXCL13, PLA2G7, PTGER3, SERPINE1, THBS4, KIAA1199, SPARC, FN1
GO:0007166	cell surface receptor signaling pathway	level-03	BP	36	2583	1.06583e-06	1.79552e-05	GEM, CCKBR, BCL2A1, HOMER2, CHN1, SH3GL2, SERPINE1, TSPAN1, DNER, TIMP1, IL8, THY1, GHRL, CLDN18, CCL18, FGG, FGA, COL1A2, SFRP4, SULF1, MMP9, PIGR, INHBA, CXCL13, COL1A1, DUOX1, LTF, HPGD, COL2A1, SFRP2, SST, SSTR1, CTHRC1, CILP, DUOX2, PBLD
GO:0060348	bone development	level-04	BP	9	172	1.17369e-06	1.96925e-05	LTF, TWIST1, COL10A1, COL2A1, SFRP2, COL1A1, CLDN18, SULF1, SPARC
GO:1901615	organic hydroxy compound metabolic process	level-03	BP	13	409	1.21622e-06	2.0324e-05	ALDH1A1, CYP1B1, GC, DUOX2, ACER2, SULT1B1, ADH7, HDC, ADH1C, HMGCS2, RDH12, DUOXA2, DUOX1
GO:0009887	organ morphogenesis	level-03	BP	20	963	1.25946e-06	2.09624e-05	LTF, TWIST1, ODAM, COL10A1, COL11A1, SFRP2, CA2, COL2A1, THY1, INHBA, APLP1, COL1A1, COL1A2, CTHRC1, IRX3, GCNT1, SERPINB5, DUOX2, SULF1, COL8A1
GO:0022617	extracellular matrix disassembly	level-04	BP	7	87	1.27167e-06	2.10813e-05	FN1, FAP, MMP12, TIMP1, MMP9, CTSL1, SPP1
GO:0001706	endoderm formation	level-04	BP	6	54	1.30963e-06	2.16245e-05	COL11A1, COL12A1, MMP9, INHBA, COL8A1, FN1
GO:0040017	positive regulation of locomotion	level-04	BP	13	413	1.34986e-06	2.22007e-05	TWIST1, CLDN7, MMP9, IL8, COL1A1, CXCL13, PLA2G7, PTGER3, SERPINE1, THBS4, KIAA1199, SPARC, FN1
GO:0051272	positive regulation of cellular component movement	level-05	BP	13	414	1.38525e-06	2.2693e-05	TWIST1, CLDN7, MMP9, IL8, COL1A1, CXCL13, PLA2G7, PTGER3, SERPINE1, THBS4, KIAA1199, SPARC, FN1
GO:0010951	negative regulation of endopeptidase activity	level-07	BP	10	229	1.43185e-06	2.33644e-05	C3, MMP9, TIMP1, SFRP2, SERPINB5, MAGEA3, SERPINA5, SERPINE1, COL6A3, SPOCK1
GO:0016324	apical plasma membrane	level-03	CC	11	290	1.59517e-06	2.59278e-05	CLDN1, GIF, FN1, RAB17, THY1, ATP8B1, RAB27B, MYRIP, DUOX2, SCNN1B, DUOX1
GO:0044092	negative regulation of molecular function	level-03	BP	21	1072	1.6724e-06	2.7011e-05	LTF, SFRP4, CYP1B1, KCNE2, KCNQ1, C3, MAGEA3, TIMP1, SFRP2, THY1, TWIST1, SERPINB5, MMP9, PKIB, UCHL1, SPOCK1, SERPINE1, COL6A3, C14orf50, RAP1GAP, SERPINA5
GO:0043170	macromolecule metabolic process	level-03	BP	82	8738	1.6748e-06	2.7011e-05	CA9, ODAM, COL10A1, COL11A1, COL12A1, MMP12, GCNT1, SERPINE1, TMPRSS2, FAP, PKIB, UCHL1, PGC, REP15, SH3GL2, PTGER3, PBLD, THBS4, ERO1LB, CYP1B1, CAPN8, DAZ1, TIMP1, IL8, THY1, RNF128, KLK11, LOC389493, GHRL, RAB31, CAPN9, GAL, DMRTA1, CHI3L1, COL6A3, PDIA2, FGG, COL8A1, COL1A2, SFRP4, CPA2, SULF1, C3, MMP9, FGA, AZGP1, INHBA, TWIST1, IGF2BP3, ACER2, CNTD1, ATP8B1, PLA2G7, PLA2G2A, CCL18, COL1A1,…
GO:0031667	response to nutrient levels	level-04	BP	13	422	1.69944e-06	2.73027e-05	GC, SFRP2, SST, SSTR1, ALDH3A1, COL1A1, LOC389493, GHRL, SPARC, GLUL, ALDOB, HMGCS2, SPP1
GO:0046906	tetrapyrrole binding	level-03	MF	8	133	1.73974e-06	2.78425e-05	CYP1B1, DUOX1, CYP4X1, CYP2C8, GIF, CYP2C18, DUOX2, TCN1
GO:0098643	banded collagen fibril	level-03	CC	4	12	1.83763e-06	2.91847e-05	COL1A2, COL2A1, COL11A1, COL1A1
GO:0005583	fibrillar collagen trimer	level-03	CC	4	12	1.83763e-06	2.91847e-05	COL1A2, COL2A1, COL11A1, COL1A1
GO:0042325	regulation of phosphorylation	level-07	BP	24	1371	2.02143e-06	3.19817e-05	CCKBR, PLA2G2A, UCHL1, PKIB, ODAM, THY1, GHRL, ZAK, CHI3L1, CCL18, FGG, FGA, TWIST1, C3, MMP9, INHBA, PTGER3, LTF, FN1, SFRP2, THBS4, FAM150B, KIAA1199, PBLD
GO:0009968	negative regulation of signal transduction	level-05	BP	21	1086	2.04043e-06	3.216e-05	LTF, SFRP4, RGS16, SULF1, COL2A1, TWIST1, MAGEA3, IL8, THY1, CTHRC1, SFRP2, MMP9, ADH7, UCHL1, PTGER3, SH3GL2, SERPINE1, FGA, FGG, PBLD, CILP
GO:0010466	negative regulation of peptidase activity	level-06	BP	10	239	2.06834e-06	3.24768e-05	C3, MMP9, TIMP1, SFRP2, SERPINB5, MAGEA3, SERPINA5, SERPINE1, COL6A3, SPOCK1
GO:0001932	regulation of protein phosphorylation	level-07	BP	23	1281	2.21504e-06	3.46496e-05	PLA2G2A, UCHL1, THBS4, ODAM, THY1, GHRL, ZAK, CHI3L1, CCL18, FGG, FGA, TWIST1, C3, MMP9, INHBA, PTGER3, LTF, FN1, SFRP2, PKIB, FAM150B, KIAA1199, PBLD
GO:0050839	cell adhesion molecule binding	level-03	MF	9	187	2.26602e-06	3.53143e-05	FN1, NRXN3, SFRP2, THY1, THBS4, CLDN7, FAP, FGG, FGA
GO:0050878	regulation of body fluid levels	level-03	BP	14	506	2.28583e-06	3.54901e-05	CLDN1, COL1A2, GC, C3, SCNN1B, GUCA2B, COL1A1, FAP, PTGER3, SERPINE1, FGA, FGG, SERPINA5, AQP4
GO:0016192	vesicle-mediated transport	level-04	BP	24	1382	2.31246e-06	3.57701e-05	RAB17, APLP1, TMPRSS2, SH3GL2, SERPINE1, TSPAN1, RAB31, IGJ, TIMP1, IL8, CHGA, FGG, FGA, ORM2, C3, PIGR, PTGER3, SPARC, SFRP4, SELE, FN1, DNER, RAB26, RAB27B
GO:0040013	negative regulation of locomotion	level-04	BP	10	244	2.47014e-06	3.80676e-05	CYP1B1, SULF1, SFRP2, TIMP1, THY1, DPYSL3, CXCL13, GHRL, SERPINE1, PBLD
GO:0019222	regulation of metabolic process	level-03	BP	62	5989	2.58897e-06	3.97517e-05	CA9, ODAM, CCKBR, PTGER3, TWIST1, APLP1, FAP, PKIB, MAGEA3, SH3GL2, SERPINE1, THBS4, CYP1B1, IGJ, TIMP1, IL8, THY1, RNF128, LOC389493, GHRL, CHGA, ZAK, GAL, DMRTA1, CHI3L1, COL6A3, C14orf50, FGG, DUOXA2, FGA, SFRP4, SULF1, C3, MMP9, INHBA, IGF2BP3, ACER2, ATP8B1, PLA2G2A, CCL18, COL1A1, SERPINA5, FN1, LTF, AADAC, SELE, KCNE2, COL2A1, KCNQ1, SFRP2, SOX21, HOXC6, SERPINB5, FAM150B, UCHL1, PBLD, IRX…
GO:0006897	endocytosis	level-05	BP	15	595	2.99714e-06	4.58496e-05	SFRP4, SELE, C3, RAB17, IGJ, IL8, RAB31, APLP1, SPARC, TMPRSS2, PTGER3, SH3GL2, SERPINE1, DNER, TSPAN1
GO:0070011	peptidase activity, acting on L-amino acid peptides	level-04	MF	15	597	3.1181e-06	4.75253e-05	LTF, CPA2, C3, MMP12, PGA3, CAPN8, FAP, PGC, TMPRSS2, MMP9, UCHL1, KLK11, CTSL1, CAPN9, CTSE
GO:0035556	intracellular signal transduction	level-03	BP	35	2598	3.24356e-06	4.92572e-05	BCL2A1, TWIST1, RAB17, CHN1, MAGEA3, FGD4, CYP1B1, RAB31, IL8, RAB26, GHRL, ZAK, GAL, CHI3L1, CCL18, RAP1GAP, FGG, FGA, COL1A2, PIK3C2G, C3, MMP9, INHBA, PLA2G2A, LTF, PDIA2, SELE, FN1, SFRP2, ARL14, FAM150B, UCHL1, RAB27B, GEM, ASB11
GO:0006081	cellular aldehyde metabolic process	level-03	BP	6	64	3.26946e-06	4.94699e-05	AKR1C1, ALDH1A1, CYP1B1, AKR7A3, ALDH3A1, ALDOB
GO:0045596	negative regulation of cell differentiation	level-05	BP	15	607	3.79093e-06	5.71524e-05	LTF, TWIST1, PTGER3, SFRP2, THY1, INHBA, DPYSL3, REG3A, GAL, CLDN18, IRX3, PBLD, RAP1GAP, SPP1, SPOCK1
GO:0052547	regulation of peptidase activity	level-05	BP	12	385	3.81397e-06	5.72849e-05	FN1, C3, MMP9, TIMP1, SFRP2, SERPINB5, ACER2, MAGEA3, SPOCK1, SERPINE1, COL6A3, SERPINA5
GO:0033036	macromolecule localization	level-02	BP	36	2734	3.82725e-06	5.72849e-05	ANO7, RAB17, KRT20, FAM3D, RAB31, RNF128, GHRL, GAL, CLDN18, IGF2BP3, MYRIP, DPCR1, PDIA2, FGG, DUOXA2, FGA, TWIST1, C3, AZGP1, PIGR, INHBA, WRB, ATP8B1, PTGER3, REP15, COL1A1, SERPINA5, AKR1C1, CHIA, FN1, SFRP2, RAB26, GLUL, CHI3L1, KIAA1199, PBLD
GO:0097367	carbohydrate derivative binding	level-02	MF	31	2174	4.16056e-06	6.20505e-05	CKMT2, RAB17, AGR3, APLP1, LIPH, ATP4A, THBS2, KIAA1199, RAB31, IGJ, THY1, ZAK, CHI3L1, GEM, PIK3C2G, AZGP1, CXCL13, ATP8B1, SERPINA5, LTF, SELE, FN1, ACSM3, DPYSL3, THBS4, RAB26, GLUL, CHIA, RAB27B, CTSL1, ARL14
GO:0030336	negative regulation of cell migration	level-06	BP	9	203	4.30267e-06	6.39407e-05	CYP1B1, SULF1, SFRP2, TIMP1, THY1, DPYSL3, CXCL13, SERPINE1, PBLD
GO:0048545	response to steroid hormone	level-04	BP	12	390	4.33123e-06	6.41361e-05	PTGER3, C3, SCGB2A1, SST, ALDH3A1, COL1A1, SPARC, ALDOB, FN1, HMGCS2, SPP1, ESRRG
GO:0002576	platelet degranulation	level-05	BP	7	106	4.37448e-06	6.45468e-05	FN1, ORM2, TIMP1, SERPINE1, FGG, SPARC, FGA
GO:0051346	negative regulation of hydrolase activity	level-05	BP	12	391	4.44179e-06	6.53084e-05	LTF, C3, MMP9, TIMP1, SFRP2, SERPINB5, MAGEA3, SPOCK1, SERPINE1, COL6A3, C14orf50, SERPINA5
GO:1903035	negative regulation of response to wounding	level-05	BP	6	68	4.53173e-06	6.63962e-05	FAP, PTGER3, SERPINE1, FGG, SPP1, FGA
GO:0008233	peptidase activity	level-03	MF	15	617	4.59072e-06	6.70245e-05	LTF, CPA2, C3, MMP12, PGA3, CAPN8, FAP, PGC, TMPRSS2, MMP9, UCHL1, KLK11, CTSL1, CAPN9, CTSE
GO:0046717	acid secretion	level-05	BP	5	38	4.85316e-06	7.03922e-05	CCKBR, SLC26A7, PTGER3, KCNQ1, GHRL
GO:0051130	positive regulation of cellular component organization	level-05	BP	21	1150	4.85522e-06	7.03922e-05	SFRP4, TWIST1, THBS2, SELE, FN1, C3, MMP9, FGG, NRXN3, DPYSL3, COL1A1, CXCL13, GHRL, FAM150B, IGJ, SERPINE1, DPCR1, PKIB, KIAA1199, TSPAN1, FGA
GO:0061134	peptidase regulator activity	level-03	MF	9	207	5.00721e-06	7.20934e-05	FN1, SFRP2, TIMP1, C3, SERPINB5, SERPINA5, SERPINE1, COL6A3, SPOCK1
GO:0017171	serine hydrolase activity	level-03	MF	9	207	5.00721e-06	7.20934e-05	LTF, AADAC, C3, MMP12, FAP, KLK11, TMPRSS2, MMP9, CTSL1
GO:0006898	receptor-mediated endocytosis	level-06	BP	10	266	5.15384e-06	7.39487e-05	SFRP4, SELE, RAB31, IGJ, IL8, TMPRSS2, PTGER3, SH3GL2, SERPINE1, SPARC
GO:0009306	protein secretion	level-03	BP	13	469	5.18174e-06	7.40935e-05	TWIST1, FAM3D, FN1, KRT20, CHI3L1, GHRL, GLUL, CHIA, PTGER3, MYRIP, GAL, FGG, FGA
GO:0008201	heparin binding	level-03	MF	8	156	5.3565e-06	7.63301e-05	LTF, THBS2, FN1, APLP1, THBS4, CXCL13, LIPH, SERPINA5
GO:0033628	regulation of cell adhesion mediated by integrin	level-04	BP	5	39	5.4498e-06	7.73946e-05	CXCL13, SERPINE1, ACER2, CYP1B1, SFRP2
GO:0016323	basolateral plasma membrane	level-03	CC	9	210	5.59852e-06	7.90145e-05	KCNJ16, CA9, HPGD, KCNQ1, RAB17, CA2, SLC26A7, CLDN7, AQP4
GO:0014074	response to purine-containing compound	level-05	BP	8	157	5.60185e-06	7.90145e-05	HMGCS2, DUOX1, KCNQ1, ALDH3A1, COL1A1, ALDOB, DUOX2, SPARC
GO:0042995	cell projection	level-02	CC	27	1772	5.72707e-06	8.05079e-05	CA9, GC, RAB17, HOMER2, CA2, FAP, UCHL1, SCRG1, FGD4, PLEKHO1, DNER, GUCA2B, THY1, GHRL, MYRIP, RAP1GAP, ATP8B1, PTGER3, SVIL, SSTR1, SLC1A2, DPYSL3, GLUL, IRX3, GIF, SPP1, SPOCK1
GO:0030155	regulation of cell adhesion	level-03	BP	15	629	5.74707e-06	8.05171e-05	CLDN7, CYP1B1, FN1, SFRP2, IL8, THY1, COL1A1, CXCL13, ACER2, PTGER3, SERPINE1, FGA, FGG, SPOCK1, COL8A1
GO:0034097	response to cytokine	level-04	BP	17	797	5.76652e-06	8.05184e-05	SELE, PTGER3, DUOX1, FGA, TIMP1, IL8, DPYSL3, COL1A1, CXCL13, CLDN18, ALDOB, CHI3L1, CCL18, FN1, DUOX2, SPARC, AQP4
GO:0030277	maintenance of gastrointestinal epithelium	level-04	BP	4	17	5.90792e-06	8.22169e-05	TFF1, VSIG1, PBLD, MUC6
GO:0045055	regulated exocytosis	level-04	BP	10	271	6.03354e-06	8.36853e-05	FN1, ORM2, RAB31, TIMP1, CHGA, RAB26, SERPINE1, FGG, SPARC, FGA
GO:0016525	negative regulation of angiogenesis	level-06	BP	6	72	6.16413e-06	8.52125e-05	THBS2, SULF1, THBS4, GHRL, SERPINE1, SPARC
GO:0030659	cytoplasmic vesicle membrane	level-04	CC	13	478	6.3176e-06	8.70449e-05	KCNQ1, RAB31, SCNN1B, AHNAK2, SH3GL2, RAB26, CHGA, GPRC5C, RAB27B, MYRIP, KIAA1199, SPARC, SERPINA5
GO:0072562	blood microparticle	level-02	CC	7	113	6.51271e-06	8.94369e-05	GC, ORM2, C3, IGJ, FN1, FGG, FGA
GO:0010038	response to metal ion	level-04	BP	11	338	6.55279e-06	8.96913e-05	FN1, C3, CA2, MT1H, MT1G, ALDOB, TFF1, HMGCS2, FGG, SPARC, FGA
GO:0002682	regulation of immune system process	level-03	BP	23	1372	6.68219e-06	9.11625e-05	CA2, SERPINE1, IL8, THY1, GAL, CLDN18, COL1A2, ORM2, C3, PIGR, INHBA, CXCL13, PLA2G7, PTGER3, REP15, COL1A1, LTF, COL2A1, KCNQ1, PGC, THBS4, CLDN7, CTSL1
GO:2000146	negative regulation of cell motility	level-05	BP	9	215	6.71722e-06	9.1341e-05	CYP1B1, SULF1, SFRP2, TIMP1, THY1, DPYSL3, CXCL13, SERPINE1, PBLD
GO:0044093	positive regulation of molecular function	level-03	BP	27	1791	6.92463e-06	9.38547e-05	ALDH1A1, CHN1, KCNE2, FGD4, RGS16, GUCA2B, ODAM, THY1, GHRL, ZAK, GAL, CHI3L1, CCL18, RAP1GAP, TWIST1, MMP9, CXCL13, ACER2, ALDOB, LTF, SELE, FN1, SFRP2, CTHRC1, PKIB, FAM150B, KIAA1199
GO:0010941	regulation of cell death	level-04	BP	24	1480	7.19278e-06	9.71726e-05	BCL2A1, TWIST1, FAP, MAGEA3, SERPINE1, FGD4, CYP1B1, TIMP1, GHRL, CHGA, ZAK, GAL, PDIA2, FGG, FGA, SFRP4, MMP9, INHBA, ACER2, FN1, LTF, COL2A1, SFRP2, CLDN7
GO:0042981	regulation of apoptotic process	level-06	BP	23	1379	7.24328e-06	9.7481e-05	BCL2A1, TWIST1, FAP, MAGEA3, SERPINE1, FGD4, CYP1B1, TIMP1, GHRL, ZAK, GAL, PDIA2, FGG, FGA, SFRP4, MMP9, INHBA, ACER2, FN1, LTF, COL2A1, SFRP2, CLDN7
GO:0046887	positive regulation of hormone secretion	level-05	BP	7	115	7.26246e-06	9.7481e-05	INHBA, GHRL, GLUL, MYRIP, GAL, FGG, FGA
GO:2000181	negative regulation of blood vessel morphogenesis	level-05	BP	6	75	7.67758e-06	0.000102392	THBS2, SULF1, THBS4, GHRL, SERPINE1, SPARC
GO:0007492	endoderm development	level-04	BP	6	75	7.67758e-06	0.000102392	COL11A1, COL12A1, MMP9, INHBA, COL8A1, FN1
GO:0001704	formation of primary germ layer	level-03	BP	7	117	8.08252e-06	0.000107449	COL11A1, SFRP2, MMP9, COL12A1, INHBA, FN1, COL8A1
GO:1901701	cellular response to oxygen-containing compound	level-04	BP	18	909	8.22376e-06	0.000108978	LTF, AKR1C1, CYP1B1, PTGER3, KCNQ1, RAB31, SSTR1, IL8, INHBA, APLP1, COL1A1, GHRL, COL1A2, ALDOB, SERPINE1, HMGCS2, CA2, FN1
GO:0043067	regulation of programmed cell death	level-05	BP	23	1391	8.30567e-06	0.000109714	BCL2A1, TWIST1, FAP, MAGEA3, SERPINE1, FGD4, CYP1B1, TIMP1, GHRL, ZAK, GAL, PDIA2, FGG, FGA, SFRP4, MMP9, INHBA, ACER2, FN1, LTF, COL2A1, SFRP2, CLDN7
GO:0001101	response to acid chemical	level-03	BP	10	284	8.95369e-06	0.0001179	AKR1C1, COL1A2, FN1, SST, SLC1A2, COL1A1, ACER2, ALDOB, HMGCS2, SPARC
GO:0061135	endopeptidase regulator activity	level-04	MF	8	168	8.99166e-06	0.000118026	SFRP2, TIMP1, C3, SERPINB5, SERPINA5, SERPINE1, COL6A3, SPOCK1
GO:1901681	sulfur compound binding	level-02	MF	9	224	9.21663e-06	0.000120599	LTF, THBS2, FN1, APLP1, THBS4, CXCL13, DPYSL3, LIPH, SERPINA5
GO:0012506	vesicle membrane	level-03	CC	13	497	9.46187e-06	0.00012342	KCNQ1, RAB31, SCNN1B, AHNAK2, SH3GL2, RAB26, CHGA, GPRC5C, RAB27B, MYRIP, KIAA1199, SPARC, SERPINA5
GO:0031323	regulation of cellular metabolic process	level-04	BP	58	5685	9.58031e-06	0.000124398	CA9, ODAM, CCKBR, PTGER3, TWIST1, APLP1, PKIB, MAGEA3, SH3GL2, SERPINE1, THBS4, CYP1B1, DAZ1, TIMP1, IL8, THY1, RNF128, LOC389493, GHRL, CHGA, ZAK, GAL, DMRTA1, CHI3L1, COL6A3, C14orf50, FGG, DUOXA2, FGA, SFRP4, SULF1, C3, MMP9, INHBA, IGF2BP3, ACER2, ATP8B1, PLA2G2A, CCL18, COL1A1, SERPINA5, LTF, AADAC, SELE, KCNE2, FN1, SFRP2, SOX21, HOXC6, SERPINB5, FAM150B, UCHL1, PBLD, IRX3, KIAA1199, GUCA2B…
GO:0007186	G-protein coupled receptor signaling pathway	level-03	BP	21	1204	9.59667e-06	0.000124398	SFRP4, RGS16, SSTR1, CCKBR, OR4N2, C3, HOMER2, SST, IL8, APLP1, SFRP2, CXCL13, GHRL, CHGA, HPGD, GPRC5C, PTGER3, OR10G8, CCL18, GAL, CA2
GO:0007423	sensory organ development	level-04	BP	13	500	1.00676e-05	0.000130097	TWIST1, CYP1B1, KCNE2, COL11A1, KCNQ1, COL2A1, THY1, INHBA, CTHRC1, ATP8B1, DUOX2, SPARC, COL8A1
GO:0060349	bone morphogenesis	level-04	BP	6	79	1.01503e-05	0.00013076	LTF, TWIST1, COL10A1, COL2A1, SFRP2, COL1A1
GO:0034308	primary alcohol metabolic process	level-04	BP	5	45	1.03381e-05	0.000132768	ALDH1A1, ADH7, CYP1B1, RDH12, ADH1C
GO:0045766	positive regulation of angiogenesis	level-06	BP	7	122	1.04744e-05	0.000134104	TWIST1, CYP1B1, C3, IL8, SFRP2, CHI3L1, SERPINE1
GO:1901343	negative regulation of vasculature development	level-05	BP	6	80	1.08595e-05	0.000138609	THBS2, SULF1, THBS4, GHRL, SERPINE1, SPARC
GO:0010035	response to inorganic substance	level-03	BP	13	505	1.11534e-05	0.000141924	CYP1B1, FN1, C3, CA2, COL1A1, MT1H, MT1G, ALDOB, TFF1, HMGCS2, FGG, SPARC, FGA
GO:0010810	regulation of cell-substrate adhesion	level-04	BP	8	174	1.14778e-05	0.000145607	FN1, COL1A1, ACER2, SERPINE1, COL8A1, FGG, SPOCK1, FGA
GO:0042403	thyroid hormone metabolic process	level-03	BP	4	21	1.22635e-05	0.000155101	SULT1B1, DUOX2, DUOX1, DUOXA2
GO:0031623	receptor internalization	level-05	BP	6	82	1.23983e-05	0.000156202	SFRP4, SELE, RAB31, IL8, PTGER3, SH3GL2
GO:0034220	ion transmembrane transport	level-05	BP	18	938	1.24256e-05	0.000156202	KCNJ16, ATP8B1, KCNQ1, ANO7, MMP9, SCNN1B, SLC26A7, SLC1A2, THY1, GAL, SLC16A7, PTGER3, CLIC6, ATP4A, ATP4B, KCNE2, KIAA1199, AQP4
GO:0006796	phosphate-containing compound metabolic process	level-04	BP	37	3008	1.25202e-05	0.000156918	ALDH1A1, SULT1C2, CKMT2, PLA2G2A, PIK3C2G, APLP1, SULT1B1, FBP2, UCHL1, PTGER3, CCKBR, PKIB, GUCA2B, ODAM, THY1, GHRL, CHGA, ZAK, CHI3L1, CCL18, C14orf50, FGG, FGA, TWIST1, C3, MMP9, INHBA, ALDOB, LTF, AGXT2L1, FN1, SFRP2, CWH43, THBS4, FAM150B, KIAA1199, PBLD
GO:0052548	regulation of endopeptidase activity	level-06	BP	11	365	1.31449e-05	0.000164252	C3, MMP9, TIMP1, SFRP2, SERPINB5, ACER2, MAGEA3, SPOCK1, SERPINE1, COL6A3, SERPINA5
GO:0006793	phosphorus metabolic process	level-03	BP	37	3016	1.32635e-05	0.000165238	ALDH1A1, SULT1C2, CKMT2, PLA2G2A, PIK3C2G, APLP1, SULT1B1, FBP2, UCHL1, PTGER3, CCKBR, PKIB, GUCA2B, ODAM, THY1, GHRL, CHGA, ZAK, CHI3L1, CCL18, C14orf50, FGG, FGA, TWIST1, C3, MMP9, INHBA, ALDOB, LTF, AGXT2L1, FN1, SFRP2, CWH43, THBS4, FAM150B, KIAA1199, PBLD
GO:0045937	positive regulation of phosphate metabolic process	level-07	BP	19	1042	1.42396e-05	0.00017582	LTF, PTGER3, C3, MMP9, FGG, GUCA2B, ODAM, THBS4, INHBA, SFRP2, GHRL, FAM150B, ZAK, PLA2G2A, CHI3L1, CCL18, FGA, KIAA1199, CHGA
GO:0010562	positive regulation of phosphorus metabolic process	level-06	BP	19	1042	1.42396e-05	0.00017582	LTF, PTGER3, C3, MMP9, FGG, GUCA2B, ODAM, THBS4, INHBA, SFRP2, GHRL, FAM150B, ZAK, PLA2G2A, CHI3L1, CCL18, FGA, KIAA1199, CHGA
GO:0060429	epithelium development	level-04	BP	19	1042	1.42396e-05	0.00017582	AKR1C1, SFRP4, CA9, SULF1, COL2A1, TWIST1, MMP12, SOX21, SFRP2, INHBA, REG3A, SERPINB5, SULT1B1, GAL, CTHRC1, IRX3, CA2, SCNN1B, VSIG1
GO:0071363	cellular response to growth factor stimulus	level-05	BP	14	599	1.47029e-05	0.000181002	COL1A2, TWIST1, HPGD, SULF1, COL2A1, SFRP2, IL8, COL1A1, CXCL13, MT1G, RAP1GAP, SPARC, PBLD, FN1
GO:0004252	serine-type endopeptidase activity	level-05	MF	8	181	1.5087e-05	0.000185183	LTF, C3, MMP12, FAP, KLK11, TMPRSS2, MMP9, CTSL1
GO:0098805	whole membrane	level-02	CC	22	1344	1.53327e-05	0.000187645	BCL2A1, RAB17, SH3GL2, TSPAN1, RGS16, PXMP2, RAB31, THY1, CHGA, MYRIP, SULF1, SLC26A7, REP15, SPARC, SERPINA5, SELE, KCNQ1, EPN3, PLLP, RAB26, RAB27B, KIAA1199
GO:0045861	negative regulation of proteolysis	level-07	BP	10	304	1.58089e-05	0.000192906	C3, MMP9, TIMP1, SFRP2, SERPINB5, MAGEA3, SERPINA5, SERPINE1, COL6A3, SPOCK1
GO:0030195	negative regulation of blood coagulation	level-05	BP	5	50	1.65818e-05	0.000200573	SERPINE1, FAP, FGG, PTGER3, FGA
GO:0033627	cell adhesion mediated by integrin	level-03	BP	5	50	1.65818e-05	0.000200573	CXCL13, SERPINE1, ACER2, CYP1B1, SFRP2
GO:1900047	negative regulation of hemostasis	level-04	BP	5	50	1.65818e-05	0.000200573	SERPINE1, FAP, FGG, PTGER3, FGA
GO:0070330	aromatase activity	level-05	MF	4	23	1.68608e-05	0.000202768	CYP4X1, CYP2C8, CYP2C18, CYP1B1
GO:0010669	epithelial structure maintenance	level-06	BP	4	23	1.68608e-05	0.000202768	TFF1, VSIG1, PBLD, MUC6
GO:0051271	negative regulation of cellular component movement	level-05	BP	9	244	1.77379e-05	0.000212701	CYP1B1, SULF1, SFRP2, TIMP1, THY1, DPYSL3, CXCL13, SERPINE1, PBLD
GO:0022604	regulation of cell morphogenesis	level-05	BP	13	530	1.82784e-05	0.000218553	PLEKHO1, TWIST1, FN1, SFRP2, FGD4, CHN1, THY1, COL1A1, SPARC, FGG, SPP1, PBLD, FGA
GO:1901575	organic substance catabolic process	level-03	BP	26	1789	1.92798e-05	0.000229866	ALDH1A1, ALDOB, FAP, ADH7, UCHL1, HDC, LIPH, KCNE2, HRASLS2, CYP1B1, TIMP1, RNF128, HGD, TWIST1, CPA2, LIPF, PLA2G7, PLA2G2A, AADAC, PGA3, PGC, GLUL, CHIA, CTSL1, KIAA1199, CTSE
GO:1904018	positive regulation of vasculature development	level-05	BP	7	135	1.95569e-05	0.000232504	TWIST1, CYP1B1, C3, IL8, SFRP2, CHI3L1, SERPINE1
GO:0071705	nitrogen compound transport	level-04	BP	15	703	2.05638e-05	0.000243777	FAM3D, SLC28A2, FGG, CA2, IGF2BP3, SLC1A2, GHRL, CHGA, GLUL, PTGER3, MYRIP, GAL, GIF, TCN1, FGA
GO:0001934	positive regulation of protein phosphorylation	level-08	BP	17	883	2.09146e-05	0.000246775	LTF, PTGER3, C3, MMP9, FGG, ODAM, INHBA, SFRP2, GHRL, FAM150B, ZAK, PLA2G2A, CHI3L1, CCL18, THBS4, KIAA1199, FGA
GO:0001816	cytokine production	level-02	BP	14	619	2.09353e-05	0.000246775	LTF, TWIST1, CYP1B1, SULF1, RNF128, C3, INHBA, IGF2BP3, GHRL, CHGA, CHIA, CHI3L1, SERPINE1, FN1
GO:0050708	regulation of protein secretion	level-05	BP	11	385	2.11921e-05	0.000249097	TWIST1, FAM3D, FN1, KRT20, GHRL, GLUL, CHIA, PTGER3, MYRIP, FGG, FGA
GO:0050819	negative regulation of coagulation	level-05	BP	5	53	2.15371e-05	0.000252439	SERPINE1, FAP, FGG, PTGER3, FGA
GO:0006887	exocytosis	level-03	BP	11	386	2.16873e-05	0.000253486	FN1, ORM2, RAB31, TIMP1, CHGA, RAB26, RAB27B, SERPINE1, FGG, SPARC, FGA
GO:0051051	negative regulation of transport	level-04	BP	12	461	2.18942e-05	0.000255187	SFRP4, TWIST1, FAM3D, FN1, KCNQ1, MMP9, INHBA, GHRL, CHGA, PTGER3, KCNE2, PBLD
GO:0004033	aldo-keto reductase (NADP) activity	level-05	MF	4	25	2.26132e-05	0.000262831	AKR1C1, AKR7A3, RDH12, ALDH3A1
GO:0046883	regulation of hormone secretion	level-04	BP	9	253	2.33544e-05	0.00027069	FAM3D, INHBA, GHRL, GLUL, PTGER3, MYRIP, GAL, FGG, FGA
GO:0006953	acute-phase response	level-06	BP	5	54	2.34216e-05	0.000270715	PTGER3, FN1, REG3A, ORM2, FGA
GO:0046914	transition metal ion binding	level-05	MF	22	1383	2.34899e-05	0.000270752	CA9, CYP4X1, CA2, APLP1, ADH7, STAG3L1, CYP1B1, RNF128, TRIM50, MT1H, MT1G, MYRIP, MMP12, CPA2, MMP9, ADH1C, CYP2C18, LTF, FN1, CYP2C8, GLUL, ESRRG
GO:0030335	positive regulation of cell migration	level-06	BP	11	390	2.37698e-05	0.000273221	FN1, MMP9, IL8, COL1A1, CXCL13, PLA2G7, PTGER3, SERPINE1, THBS4, KIAA1199, SPARC
GO:0070848	response to growth factor	level-04	BP	14	627	2.40168e-05	0.0002753	COL1A2, TWIST1, HPGD, SULF1, COL2A1, SFRP2, IL8, COL1A1, CXCL13, MT1G, RAP1GAP, SPARC, PBLD, FN1
GO:0004497	monooxygenase activity	level-03	MF	6	93	2.43227e-05	0.000278041	AKR1C1, FMO5, CYP1B1, CYP4X1, CYP2C8, CYP2C18
GO:0007605	sensory perception of sound	level-06	BP	7	140	2.44468e-05	0.000278693	COL2A1, KCNQ1, HOMER2, COL1A1, ATP8B1, KIAA1199, COL11A1
GO:0019538	protein metabolic process	level-03	BP	53	5191	2.57349e-05	0.000292576	PTGER3, MMP12, GCNT1, TMPRSS2, FAP, PKIB, MAGEA3, SERPINE1, PBLD, THBS4, KCNE2, CAPN8, DAZ1, TIMP1, ODAM, THY1, RNF128, KLK11, GHRL, ZAK, ERO1LB, CHI3L1, COL6A3, PDIA2, FGG, FGA, TWIST1, CPA2, C3, MMP9, INHBA, IGF2BP3, ACER2, PLA2G2A, CCL18, SERPINA5, LTF, FN1, SFRP2, CWH43, ASB11, DNER, PGC, SERPINB5, FAM150B, UCHL1, MUC6, PGA3, CTSL1, CAPN9, KIAA1199, CTSE, SPOCK1
GO:0016712	oxidoreductase activity, acting on paired donors, with incorporation or reduction of molecular oxygen, reduced flavin or flavoprotein as one donor, and incorporation of one atom of oxygen	level-04	MF	4	26	2.59747e-05	0.000294498	CYP4X1, CYP2C8, CYP2C18, CYP1B1
GO:0032496	response to lipopolysaccharide	level-04	BP	10	323	2.60981e-05	0.000295093	LTF, SELE, FN1, IL8, CXCL13, PTGER3, SERPINE1, ATP4B, HMGCS2, SPARC
GO:0005198	structural molecule activity	level-01	MF	15	719	2.64846e-05	0.000298652	CLDN1, COL1A2, COL11A1, COL12A1, KRT20, COL2A1, SNTB1, COL1A1, CLDN7, KRT6B, CLDN18, CHI3L1, FGA, FGG, MUC6
GO:0032102	negative regulation of response to external stimulus	level-05	BP	9	258	2.70809e-05	0.000304551	LTF, FAP, CXCL13, GHRL, PTGER3, SERPINE1, FGG, SPP1, FGA
GO:0032270	positive regulation of cellular protein metabolic process	level-06	BP	22	1398	2.75498e-05	0.000308988	PLA2G2A, KCNE2, DAZ1, ODAM, RNF128, GHRL, ZAK, CHI3L1, CCL18, FGG, FGA, C3, MMP9, INHBA, ACER2, PTGER3, LTF, FN1, SFRP2, THBS4, FAM150B, KIAA1199
GO:0043583	ear development	level-05	BP	8	198	2.79948e-05	0.000313135	TWIST1, COL11A1, KCNQ1, CTHRC1, ATP8B1, DUOX2, SPARC, COL2A1
GO:0048878	chemical homeostasis	level-04	BP	18	1000	2.84122e-05	0.000316622	AKR1C1, LTF, CCKBR, FN1, CLDN1, SCNN1B, CA2, SLC26A7, CXCL13, GHRL, ERO1LB, PTGER3, ACSM3, ATP4A, THY1, KIAA1199, SFRP4, AQP4
GO:0034762	regulation of transmembrane transport	level-05	BP	11	398	2.84587e-05	0.000316622	KCNJ16, TWIST1, KCNQ1, MMP9, CA2, THY1, GAL, PTGER3, CLIC6, KCNE2, KIAA1199
GO:0043200	response to amino acid	level-04	BP	6	96	2.8813e-05	0.000319709	COL1A2, SST, SLC1A2, COL1A1, ALDOB, HMGCS2
GO:0007584	response to nutrient	level-03	BP	8	199	2.89778e-05	0.000320682	SFRP2, SST, SSTR1, ALDH3A1, COL1A1, SPARC, HMGCS2, SPP1
GO:0007600	sensory perception	level-04	BP	17	908	2.94849e-05	0.000324921	RGS16, CYP1B1, CCKBR, COL11A1, KCNQ1, KIAA1199, RDH12, AZGP1, PIGR, COL1A1, OR4N2, UCHL1, ATP8B1, HOMER2, OR10G8, SCNN1B, COL2A1
GO:0009986	cell surface	level-02	CC	15	726	2.9517e-05	0.000324921	LTF, SFRP4, KCNE2, SULF1, SCNN1B, THY1, SLC1A2, FAP, PTGER3, SVIL, FGA, FGG, SPARC, SERPINA5, AQP4
GO:0042730	fibrinolysis	level-06	BP	4	27	2.96886e-05	0.000325947	SERPINE1, FAP, FGG, FGA
GO:0043269	regulation of ion transport	level-05	BP	13	557	3.01944e-05	0.000330628	KCNJ16, SFRP4, KCNQ1, TWIST1, MMP9, KIAA1199, CA2, THY1, GAL, PTGER3, CLIC6, KCNE2, SCNN1B
GO:1903034	regulation of response to wounding	level-05	BP	7	145	3.03024e-05	0.00033067	REG3A, FAP, PTGER3, SERPINE1, FGG, SPP1, FGA
GO:1903532	positive regulation of secretion by cell	level-05	BP	10	329	3.03572e-05	0.00033067	TWIST1, INHBA, GHRL, GLUL, CHIA, RAB27B, MYRIP, GAL, FGG, FGA
GO:0010647	positive regulation of cell communication	level-05	BP	23	1513	3.04865e-05	0.000331213	CA2, CHN1, CYP1B1, GHRL, CHGA, ZAK, GAL, MYRIP, CCL18, FGG, FGA, SFRP4, SULF1, C3, MMP9, CHI3L1, INHBA, COL1A1, PLA2G2A, LTF, SFRP2, FAM150B, GLUL
GO:0023056	positive regulation of signaling	level-04	BP	23	1518	3.20487e-05	0.000347278	CA2, CHN1, CYP1B1, GHRL, CHGA, ZAK, GAL, MYRIP, CCL18, FGG, FGA, SFRP4, SULF1, C3, MMP9, CHI3L1, INHBA, COL1A1, PLA2G2A, LTF, SFRP2, FAM150B, GLUL
GO:0043434	response to peptide hormone	level-04	BP	11	405	3.31965e-05	0.000358781	CA2, GHRL, TIMP1, GCNT1, RAB31, COL1A1, TFF1, GAL, ALDOB, HMGCS2, SPARC
GO:0010769	regulation of cell morphogenesis involved in differentiation	level-06	BP	10	334	3.43481e-05	0.000370266	TWIST1, FN1, SFRP2, CHN1, THY1, COL1A1, FGG, SPP1, PBLD, FGA
GO:0015833	peptide transport	level-05	BP	9	267	3.5065e-05	0.000377017	FAM3D, CA2, GHRL, GLUL, PTGER3, MYRIP, GAL, FGG, FGA
GO:0008236	serine-type peptidase activity	level-04	MF	8	205	3.55026e-05	0.000380738	LTF, C3, MMP12, FAP, KLK11, TMPRSS2, MMP9, CTSL1
GO:0008284	positive regulation of cell proliferation	level-05	BP	16	829	3.56635e-05	0.00038148	LTF, TWIST1, CCKBR, FN1, SFRP2, MMP12, TIMP1, ODAM, REG3A, ALDH3A1, THBS4, CLDN7, ACER2, GLUL, CTHRC1, REG1A
GO:0051223	regulation of protein transport	level-06	BP	15	740	3.65145e-05	0.000389581	KRT20, TWIST1, FAM3D, FN1, SFRP2, KIAA1199, GHRL, GLUL, CHIA, PTGER3, MYRIP, DPCR1, FGG, PBLD, FGA
GO:0002237	response to molecule of bacterial origin	level-04	BP	10	337	3.69517e-05	0.000392447	LTF, SELE, FN1, IL8, CXCL13, PTGER3, SERPINE1, ATP4B, HMGCS2, SPARC
GO:0042327	positive regulation of phosphorylation	level-08	BP	17	925	3.69717e-05	0.000392447	LTF, PTGER3, C3, MMP9, FGG, ODAM, INHBA, SFRP2, GHRL, FAM150B, ZAK, PLA2G2A, CHI3L1, CCL18, THBS4, KIAA1199, FGA
GO:0031399	regulation of protein modification process	level-06	BP	24	1641	3.72337e-05	0.000393559	PLA2G2A, UCHL1, PKIB, ODAM, THY1, GHRL, ZAK, CHI3L1, CCL18, FGG, FGA, TWIST1, C3, MMP9, INHBA, ACER2, PTGER3, LTF, FN1, SFRP2, THBS4, FAM150B, KIAA1199, PBLD
GO:0043112	receptor metabolic process	level-04	BP	7	150	3.72656e-05	0.000393559	SFRP4, SELE, RAB31, IL8, REP15, PTGER3, SH3GL2
GO:0016705	oxidoreductase activity, acting on paired donors, with incorporation or reduction of molecular oxygen	level-03	MF	7	151	3.88046e-05	0.000408775	AKR1C1, FMO5, CYP1B1, CYP4X1, CYP2C8, CYP2C18, PDIA2
GO:0006082	organic acid metabolic process	level-03	BP	17	929	3.89613e-05	0.000409389	AKR1C1, TWIST1, CYP1B1, LIPF, C3, ACSM3, ATP8B1, UGT2B15, ADH7, HPGD, GLUL, ERO1LB, ALDOB, CYP2C8, HDC, CYP2C18, HGD
GO:0005577	fibrinogen complex	level-02	CC	3	9	3.97594e-05	0.000415676	FGG, FN1, FGA
GO:0033629	negative regulation of cell adhesion mediated by integrin	level-05	BP	3	9	3.97594e-05	0.000415676	SERPINE1, ACER2, CYP1B1
GO:0090087	regulation of peptide transport	level-05	BP	8	209	4.05009e-05	0.000422366	FAM3D, CA2, GHRL, GLUL, PTGER3, MYRIP, FGG, FGA
GO:0051960	regulation of nervous system development	level-05	BP	15	749	4.17495e-05	0.000434137	THBS2, PTGER3, NRXN3, RAB17, CHN1, THY1, DPYSL3, SFRP2, GHRL, FAM150B, IRX3, RAP1GAP, SPP1, SPOCK1, FN1
GO:0032846	positive regulation of homeostatic process	level-04	BP	8	210	4.18382e-05	0.000434137	CA2, THY1, INHBA, PKIB, GHRL, PTGER3, KIAA1199, SPP1
GO:0019752	carboxylic acid metabolic process	level-05	BP	16	841	4.21447e-05	0.000436229	AKR1C1, TWIST1, CYP1B1, LIPF, C3, ACSM3, ATP8B1, UGT2B15, ADH7, HPGD, GLUL, ALDOB, CYP2C8, HDC, CYP2C18, HGD
GO:0042572	retinol metabolic process	level-04	BP	4	30	4.31696e-05	0.000445729	ALDH1A1, ADH7, CYP1B1, RDH12
GO:0061045	negative regulation of wound healing	level-06	BP	5	62	4.35255e-05	0.000448291	SERPINE1, FAP, FGG, PTGER3, FGA
GO:0043436	oxoacid metabolic process	level-04	BP	16	846	4.51387e-05	0.000463758	AKR1C1, TWIST1, CYP1B1, LIPF, C3, ACSM3, ATP8B1, UGT2B15, ADH7, HPGD, GLUL, ALDOB, CYP2C8, HDC, CYP2C18, HGD
GO:0050954	sensory perception of mechanical stimulus	level-05	BP	7	155	4.5492e-05	0.000466237	COL2A1, KCNQ1, HOMER2, COL1A1, ATP8B1, KIAA1199, COL11A1
GO:0031347	regulation of defense response	level-05	BP	15	756	4.62669e-05	0.000473014	LTF, SELE, PTGER3, KCNQ1, C3, REP15, PGC, CLDN7, GHRL, PLA2G7, PLA2G2A, CTSL1, SERPINE1, CCL18, DUOXA2
GO:0002020	protease binding	level-04	MF	6	105	4.64123e-05	0.000473338	FN1, TIMP1, FAP, MAGEA3, SERPINE1, SERPINA5
GO:0097529	myeloid leukocyte migration	level-03	BP	7	156	4.73036e-05	0.000481248	IL8, THBS4, CHGA, PLA2G7, PTGER3, SERPINE1, CCL18
GO:0060627	regulation of vesicle-mediated transport	level-04	BP	11	423	4.86209e-05	0.000493443	SFRP4, SELE, C3, RAB17, RAB26, RAB27B, SH3GL2, SERPINE1, FGG, TSPAN1, FGA
GO:0043005	neuron projection	level-03	CC	17	947	4.91391e-05	0.000497488	GC, DNER, HOMER2, CA2, SSTR1, THY1, SLC1A2, DPYSL3, GHRL, UCHL1, GLUL, SCRG1, IRX3, RAB17, PTGER3, RAP1GAP, SPOCK1
GO:0005518	collagen binding	level-04	MF	5	65	5.37882e-05	0.000543235	MMP9, CTSL1, SPARC, FN1, THBS4
GO:0034754	cellular hormone metabolic process	level-03	BP	6	109	5.65856e-05	0.000570103	AKR1C1, ALDH1A1, CYP1B1, ADH7, RDH12, AKR1B15
GO:0042886	amide transport	level-05	BP	9	285	5.71134e-05	0.000574031	FAM3D, CA2, GHRL, GLUL, PTGER3, MYRIP, GAL, FGG, FGA
GO:0032269	negative regulation of cellular protein metabolic process	level-06	BP	17	961	5.8615e-05	0.000587704	TWIST1, PBLD, C3, UCHL1, TIMP1, SFRP2, THY1, IGF2BP3, SERPINB5, MMP9, ACER2, MAGEA3, SPOCK1, SERPINE1, COL6A3, PKIB, SERPINA5
GO:0002687	positive regulation of leukocyte migration	level-05	BP	6	110	5.93882e-05	0.000593289	IL8, THBS4, CXCL13, PLA2G7, PTGER3, SERPINE1
GO:0004866	endopeptidase inhibitor activity	level-05	MF	7	162	5.94573e-05	0.000593289	C3, TIMP1, SERPINB5, SERPINA5, SERPINE1, COL6A3, SPOCK1
GO:0001895	retina homeostasis	level-06	BP	5	67	6.16039e-05	0.000613239	LTF, IGJ, AZGP1, RDH12, PIGR
GO:0051047	positive regulation of secretion	level-05	BP	10	360	6.31353e-05	0.000626984	TWIST1, INHBA, GHRL, GLUL, CHIA, RAB27B, MYRIP, GAL, FGG, FGA
GO:0019725	cellular homeostasis	level-02	BP	15	780	6.51879e-05	0.000643505	LTF, CCKBR, FN1, THY1, CA2, SLC26A7, CXCL13, GHRL, ERO1LB, PTGER3, ATP4A, PDIA2, KIAA1199, PDILT, AQP4
GO:0048407	platelet-derived growth factor binding	level-04	MF	3	11	6.52262e-05	0.000643505	COL1A2, COL2A1, COL1A1
GO:0005773	vacuole	level-04	CC	19	1169	6.5263e-05	0.000643505	RAB27B, CPA2, KCNE2, GC, KCNQ1, DNER, GIF, PGA3, RAB31, SLC26A7, RNF128, REP15, CHGA, ALDOB, RAB17, CTSL1, RAP1GAP, CTSE, TSPAN1
GO:0051247	positive regulation of protein metabolic process	level-06	BP	22	1484	6.55864e-05	0.000645165	PLA2G2A, KCNE2, DAZ1, ODAM, RNF128, GHRL, ZAK, CHI3L1, CCL18, FGG, FGA, C3, MMP9, INHBA, ACER2, PTGER3, LTF, FN1, SFRP2, THBS4, FAM150B, KIAA1199
GO:0007267	cell-cell signaling	level-02	BP	22	1485	6.62217e-05	0.000649878	NRXN3, CA2, FAM3D, GHRL, GAL, MYRIP, CCL18, FGG, FGA, SULF1, INHBA, COL1A1, CXCL13, PTGER3, SFRP4, KCNQ1, SFRP2, SST, SSTR1, SLC1A2, CTHRC1, GLUL
GO:0050727	regulation of inflammatory response	level-05	BP	9	291	6.66686e-05	0.000652725	SELE, PTGER3, C3, GHRL, PLA2G7, PLA2G2A, SERPINE1, CCL18, DUOXA2
GO:0031325	positive regulation of cellular metabolic process	level-05	BP	33	2759	6.69782e-05	0.000654217	PTGER3, TWIST1, PKIB, SERPINE1, KCNE2, DAZ1, GUCA2B, ODAM, RNF128, GHRL, CHGA, ZAK, GAL, CHI3L1, CCL18, FGG, FGA, SFRP4, C3, MMP9, INHBA, COL1A1, ACER2, PLA2G2A, LTF, AADAC, SELE, FN1, SFRP2, THBS4, FAM150B, KIAA1199, ESRRG
GO:1902042	negative regulation of extrinsic apoptotic signaling pathway via death domain receptors	level-08	BP	4	34	6.74839e-05	0.00065612	SERPINE1, SFRP2, FGG, FGA
GO:0048729	tissue morphogenesis	level-03	BP	13	604	6.74885e-05	0.00065612	TWIST1, CA9, SULF1, COL11A1, SFRP2, MMP12, CA2, GCNT1, INHBA, CTHRC1, SERPINB5, IRX3, SCNN1B
GO:1901652	response to peptide	level-04	BP	11	440	6.84891e-05	0.000664296	CA2, GHRL, TIMP1, GCNT1, RAB31, COL1A1, TFF1, GAL, ALDOB, HMGCS2, SPARC
GO:0042742	defense response to bacterium	level-04	BP	8	226	6.8788e-05	0.000665644	LTF, IGJ, PGC, CXCL13, CHGA, PLA2G2A, SERPINE1, FGA
GO:0032870	cellular response to hormone stimulus	level-04	BP	13	607	7.08494e-05	0.000684001	AKR1C1, FN1, RAB31, SCGB2A1, SST, SSTR1, INHBA, GHRL, ALDOB, CTSL1, HMGCS2, CA2, ESRRG
GO:0016298	lipase activity	level-04	MF	6	114	7.1728e-05	0.000689285	AADAC, CCKBR, LIPF, PLA2G7, PLA2G2A, LIPH
GO:0050729	positive regulation of inflammatory response	level-06	BP	6	114	7.1728e-05	0.000689285	PLA2G2A, C3, PLA2G7, PTGER3, SERPINE1, CCL18
GO:0042476	odontogenesis	level-04	BP	6	115	7.51114e-05	0.000716832	COL1A2, TWIST1, CA2, ODAM, INHBA, COL1A1
GO:0034764	positive regulation of transmembrane transport	level-05	BP	6	115	7.51114e-05	0.000716832	KCNQ1, CA2, THY1, GAL, KCNE2, KIAA1199
GO:0050680	negative regulation of epithelial cell proliferation	level-06	BP	6	115	7.51114e-05	0.000716832	SULF1, SFRP2, GHRL, RAP1GAP, SPARC, PBLD
GO:0030414	peptidase inhibitor activity	level-04	MF	7	170	7.95226e-05	0.000757194	C3, TIMP1, SERPINB5, SERPINA5, SERPINE1, COL6A3, SPOCK1
GO:0006069	ethanol oxidation	level-03	BP	3	12	8.11866e-05	0.000771273	ALDH1A1, ADH7, ADH1C
GO:0016485	protein processing	level-05	BP	8	232	8.2044e-05	0.000777643	C3, TMPRSS2, MAGEA3, ERO1LB, SERPINE1, FGG, CTSE, FGA
GO:0046879	hormone secretion	level-04	BP	9	300	8.35045e-05	0.000788787	FAM3D, INHBA, GHRL, GLUL, PTGER3, MYRIP, GAL, FGG, FGA
GO:0031226	intrinsic component of plasma membrane	level-03	CC	23	1619	8.35989e-05	0.000788787	KCNJ16, CLDN1, CCKBR, TMPRSS2, ATP4A, ATP4B, KCNE2, TSPAN1, THY1, AQP4, SLC28A2, SLC26A7, PIGR, VSIG2, ATP8B1, SLC16A7, PTGER3, KCNQ1, SLC2A12, SSTR1, RAB26, GPRC5C, SCNN1B
GO:0048839	inner ear development	level-03	BP	7	172	8.53169e-05	0.000803176	COL11A1, KCNQ1, CTHRC1, ATP8B1, DUOX2, SPARC, COL2A1
GO:0031589	cell-substrate adhesion	level-03	BP	9	302	8.76944e-05	0.000823694	FN1, THY1, COL1A1, ACER2, SERPINE1, COL8A1, FGG, SPOCK1, FGA
GO:0032787	monocarboxylic acid metabolic process	level-06	BP	12	536	8.96386e-05	0.000840059	AKR1C1, TWIST1, CYP1B1, C3, ACSM3, UGT2B15, ADH7, HPGD, ATP8B1, ALDOB, CYP2C8, CYP2C18
GO:0043271	negative regulation of ion transport	level-05	BP	6	119	8.99396e-05	0.000840985	SFRP4, TWIST1, KCNQ1, MMP9, PTGER3, KCNE2
GO:0043085	positive regulation of catalytic activity	level-04	BP	22	1520	9.2231e-05	0.000860478	ALDH1A1, CHN1, FGD4, RGS16, GUCA2B, ODAM, THY1, GHRL, ZAK, CHI3L1, CCL18, RAP1GAP, CXCL13, ACER2, ALDOB, LTF, SELE, FN1, SFRP2, PKIB, FAM150B, KIAA1199
GO:0070555	response to interleukin-1	level-05	BP	6	120	9.39876e-05	0.000874905	SELE, FN1, IL8, PTGER3, CHI3L1, CCL18
GO:0070374	positive regulation of ERK1 and ERK2 cascade	level-08	BP	7	175	9.46497e-05	0.000879101	C3, FAM150B, PLA2G2A, CHI3L1, CCL18, FGG, FGA
GO:0048699	generation of neurons	level-05	BP	20	1311	9.76184e-05	0.000903814	THY1, TWIST1, PTGER3, DNER, RAB17, CHN1, THBS4, INHBA, DPYSL3, SFRP2, GHRL, FAM150B, UCHL1, ATP8B1, CTHRC1, IRX3, RAP1GAP, SPP1, SPOCK1, FN1
GO:0007369	gastrulation	level-04	BP	7	176	9.79392e-05	0.000903814	COL11A1, SFRP2, MMP9, COL12A1, INHBA, FN1, COL8A1
GO:0048706	embryonic skeletal system development	level-05	BP	6	121	9.81793e-05	0.000903814	TWIST1, SULF1, COL2A1, HOXC6, COL1A1, COL11A1
GO:0050921	positive regulation of chemotaxis	level-05	BP	6	121	9.81793e-05	0.000903814	FN1, IL8, THBS4, CXCL13, PLA2G7, SERPINE1
GO:0045597	positive regulation of cell differentiation	level-05	BP	15	814	0.000103481	0.000950515	LTF, SFRP4, PLA2G2A, TWIST1, CA2, SFRP2, INHBA, DPYSL3, COL1A1, FAM150B, CTHRC1, IRX3, FN1, FGG, FGA
GO:0070201	regulation of establishment of protein localization	level-05	BP	15	815	0.000104855	0.000961017	KRT20, TWIST1, FAM3D, FN1, SFRP2, KIAA1199, GHRL, GLUL, CHIA, PTGER3, MYRIP, DPCR1, FGG, PBLD, FGA
GO:0070372	regulation of ERK1 and ERK2 cascade	level-07	BP	8	241	0.000105851	0.000968014	FN1, C3, FAM150B, PLA2G2A, CHI3L1, CCL18, FGG, FGA
GO:0009914	hormone transport	level-04	BP	9	310	0.000106264	0.000969659	FAM3D, INHBA, GHRL, GLUL, PTGER3, MYRIP, GAL, FGG, FGA
GO:0031960	response to corticosteroid	level-05	BP	7	179	0.00010837	0.000986713	FN1, C3, ALDH3A1, COL1A1, ALDOB, HMGCS2, SPARC
GO:0020037	heme binding	level-03	MF	6	124	0.000111653	0.00101349	CYP1B1, DUOX1, CYP4X1, CYP2C8, CYP2C18, DUOX2
GO:0043086	negative regulation of catalytic activity	level-04	BP	15	820	0.000111968	0.00101349	LTF, C3, MAGEA3, TIMP1, SFRP2, THY1, SERPINB5, MMP9, UCHL1, SPOCK1, SERPINE1, COL6A3, C14orf50, PKIB, SERPINA5
GO:0030595	leukocyte chemotaxis	level-03	BP	7	180	0.000112041	0.00101349	IL8, THBS4, CXCL13, CHGA, PLA2G7, SERPINE1, CCL18
GO:0080090	regulation of primary metabolic process	level-04	BP	54	5629	0.00011271	0.00101733	CA9, ODAM, CCKBR, PTGER3, TWIST1, APLP1, PKIB, MAGEA3, SERPINE1, THBS4, CYP1B1, DAZ1, TIMP1, IL8, THY1, RNF128, LOC389493, GHRL, CHGA, ZAK, GAL, DMRTA1, CHI3L1, COL6A3, FGG, FGA, SFRP4, SULF1, C3, MMP9, INHBA, IGF2BP3, ACER2, ATP8B1, PLA2G2A, CCL18, COL1A1, SERPINA5, LTF, AADAC, KCNE2, FN1, SFRP2, SOX21, HOXC6, SERPINB5, FAM150B, UCHL1, PBLD, IRX3, KIAA1199, GUCA2B, SPOCK1, ESRRG
GO:0009893	positive regulation of metabolic process	level-04	BP	34	2962	0.000112977	0.00101752	PTGER3, TWIST1, PKIB, SERPINE1, KCNE2, DAZ1, GUCA2B, ODAM, RNF128, GHRL, CHGA, ZAK, GAL, CHI3L1, CCL18, FGG, FGA, SFRP4, C3, MMP9, INHBA, COL1A1, ACER2, PLA2G2A, LTF, AADAC, SELE, FN1, SFRP2, THBS4, FAM150B, IGJ, KIAA1199, ESRRG
GO:0045664	regulation of neuron differentiation	level-07	BP	12	551	0.000115349	0.00103665	PTGER3, SFRP2, RAB17, CHN1, THY1, DPYSL3, FAM150B, IRX3, RAP1GAP, SPP1, SPOCK1, FN1
GO:0060255	regulation of macromolecule metabolic process	level-04	BP	54	5638	0.000117481	0.00105353	CA9, ODAM, PTGER3, TWIST1, FAP, PKIB, MAGEA3, SH3GL2, SERPINE1, THBS4, CYP1B1, DAZ1, TIMP1, IL8, THY1, RNF128, LOC389493, GHRL, ZAK, GAL, DMRTA1, CHI3L1, COL6A3, FGG, FGA, SFRP4, SULF1, C3, MMP9, INHBA, IGF2BP3, ACER2, ATP8B1, PLA2G2A, CCL18, COL1A1, SERPINA5, FN1, LTF, SELE, KCNE2, COL2A1, KCNQ1, SFRP2, SOX21, HOXC6, SERPINB5, FAM150B, UCHL1, PBLD, IRX3, KIAA1199, SPOCK1, ESRRG
GO:0030072	peptide hormone secretion	level-05	BP	8	245	0.000118129	0.00105706	FAM3D, GHRL, GLUL, PTGER3, MYRIP, GAL, FGG, FGA
GO:0006067	ethanol metabolic process	level-04	BP	3	14	0.000120306	0.00107424	ALDH1A1, ADH7, ADH1C
GO:0030667	secretory granule membrane	level-03	CC	5	78	0.000121449	0.0010798	RAB27B, RAB26, SPARC, SERPINA5, MYRIP
GO:0034763	negative regulation of transmembrane transport	level-05	BP	5	78	0.000121449	0.0010798	MMP9, TWIST1, KCNE2, PTGER3, KCNQ1
GO:0008047	enzyme activator activity	level-03	MF	11	471	0.000122878	0.00109018	LTF, ALDH1A1, RGS16, FN1, SFRP2, GUCA2B, CHN1, THY1, GHRL, FAM150B, RAP1GAP
GO:0061041	regulation of wound healing	level-06	BP	6	127	0.000126555	0.00112041	REG3A, FAP, PTGER3, SERPINE1, FGG, FGA
GO:0006720	isoprenoid metabolic process	level-04	BP	6	128	0.000131858	0.00116488	AKR1C1, ALDH1A1, CYP1B1, ADH7, HMGCS2, RDH12
GO:0001817	regulation of cytokine production	level-04	BP	12	560	0.000133631	0.00117805	LTF, TWIST1, CYP1B1, SULF1, RNF128, C3, INHBA, IGF2BP3, GHRL, CHIA, SERPINE1, FN1
GO:0005887	integral component of plasma membrane	level-04	CC	22	1562	0.000135191	0.00118928	KCNJ16, CLDN1, CCKBR, TMPRSS2, ATP4A, ATP4B, KCNE2, TSPAN1, THY1, AQP4, SLC28A2, SLC26A7, PIGR, VSIG2, ATP8B1, SLC16A7, PTGER3, KCNQ1, SLC2A12, SSTR1, GPRC5C, SCNN1B
GO:0048598	embryonic morphogenesis	level-03	BP	12	561	0.000135808	0.00119219	TWIST1, SULF1, COL2A1, COL12A1, MMP9, SFRP2, INHBA, FN1, CTHRC1, IRX3, COL8A1, COL11A1
GO:0002790	peptide secretion	level-05	BP	8	251	0.000138734	0.00121531	FAM3D, GHRL, GLUL, PTGER3, MYRIP, GAL, FGG, FGA
GO:0006000	fructose metabolic process	level-05	BP	3	15	0.000143755	0.00125665	ALDH1A1, FBP2, ALDOB
GO:0008104	protein localization	level-03	BP	29	2383	0.000144343	0.00125914	RAB17, KRT20, FAM3D, RAB31, RNF128, GHRL, GAL, CLDN18, MYRIP, DPCR1, PDIA2, FGG, DUOXA2, FGA, TWIST1, AZGP1, PIGR, COL1A1, WRB, PTGER3, REP15, CHIA, FN1, SFRP2, RAB26, GLUL, CHI3L1, KIAA1199, PBLD
GO:0032880	regulation of protein localization	level-04	BP	16	938	0.000145626	0.00126768	KRT20, TWIST1, FAM3D, FN1, SFRP2, KIAA1199, GHRL, GLUL, CLDN18, PTGER3, MYRIP, DPCR1, FGA, FGG, PBLD, CHIA
GO:0070371	ERK1 and ERK2 cascade	level-05	BP	8	253	0.000146227	0.00127025	FN1, C3, FAM150B, PLA2G2A, CHI3L1, CCL18, FGG, FGA
GO:0045665	negative regulation of neuron differentiation	level-07	BP	7	189	0.000149855	0.00129905	IRX3, THY1, DPYSL3, PTGER3, RAP1GAP, SPP1, SPOCK1
GO:0002690	positive regulation of leukocyte chemotaxis	level-06	BP	5	82	0.000151707	0.00131237	CXCL13, SERPINE1, IL8, PLA2G7, THBS4
GO:0043408	regulation of MAPK cascade	level-06	BP	13	657	0.0001525	0.0013165	ZAK, FN1, C3, SFRP2, INHBA, GHRL, FAM150B, UCHL1, PLA2G2A, CHI3L1, CCL18, FGG, FGA
GO:0031214	biomineral tissue development	level-04	BP	6	132	0.000154857	0.00133408	LTF, TWIST1, ODAM, COL1A1, DUOX2, SPP1
GO:0097190	apoptotic signaling pathway	level-03	BP	12	571	0.000159303	0.00136954	CYP1B1, COL2A1, BCL2A1, SFRP2, MMP9, SST, INHBA, MAGEA3, SERPINE1, PDIA2, FGG, FGA
GO:0051604	protein maturation	level-04	BP	8	257	0.000162217	0.00139172	C3, TMPRSS2, MAGEA3, ERO1LB, SERPINE1, FGG, CTSE, FGA
GO:0008202	steroid metabolic process	level-04	BP	8	258	0.000166432	0.00142494	AKR1C1, CYP1B1, GC, UGT2B15, SULT1B1, GAL, ATP8B1, HMGCS2
GO:0052689	carboxylic ester hydrolase activity	level-04	MF	6	134	0.000167488	0.00142844	AADAC, LIPF, CA2, PLA2G7, PLA2G2A, LIPH
GO:0015031	protein transport	level-04	BP	24	1813	0.000167527	0.00142844	RAB17, KRT20, FAM3D, RAB31, CHI3L1, GHRL, GAL, MYRIP, DPCR1, FGG, DUOXA2, FGA, TWIST1, AZGP1, COL1A1, PTGER3, REP15, FN1, SFRP2, RAB26, GLUL, CHIA, KIAA1199, PBLD
GO:0007565	female pregnancy	level-03	BP	7	193	0.000169685	0.00144349	HPGD, GC, MMP9, TIMP1, GHRL, PTGER3, SPP1
GO:0008106	alcohol dehydrogenase (NADP+) activity	level-06	MF	3	16	0.000169985	0.00144349	AKR1C1, RDH12, ALDH3A1
GO:0006812	cation transport	level-05	BP	16	953	0.00017362	0.00147135	KCNJ16, TWIST1, GIF, KCNQ1, MMP9, KIAA1199, SLC2A12, THY1, SCNN1B, GAL, PTGER3, REP15, ATP4A, ATP4B, KCNE2, TCN1
GO:0015850	organic hydroxy compound transport	level-05	BP	7	195	0.000180367	0.00152542	AKR1C1, GHRL, CHGA, GAL, PTGER3, ATP8B1, AQP4
GO:0030193	regulation of blood coagulation	level-04	BP	5	86	0.000187414	0.00157542	SERPINE1, FAP, FGG, PTGER3, FGA
GO:1900046	regulation of hemostasis	level-03	BP	5	86	0.000187414	0.00157542	SERPINE1, FAP, FGG, PTGER3, FGA
GO:0090277	positive regulation of peptide hormone secretion	level-06	BP	5	86	0.000187414	0.00157542	FGG, FGA, GLUL, GHRL, MYRIP
GO:0030162	regulation of proteolysis	level-06	BP	13	675	0.000197261	0.00165485	FN1, C3, MMP9, TIMP1, SFRP2, SERPINB5, ACER2, MAGEA3, SPOCK1, SERPINE1, COL6A3, KCNE2, SERPINA5
GO:0006590	thyroid hormone generation	level-04	BP	3	17	0.000199135	0.0016672	DUOX2, DUOX1, DUOXA2
GO:0016310	phosphorylation	level-05	BP	27	2190	0.00020247	0.00169172	CKMT2, ALDOB, PIK3C2G, UCHL1, PTGER3, CCKBR, PKIB, ODAM, THY1, GHRL, ZAK, CHI3L1, CCL18, FGG, FGA, TWIST1, C3, MMP9, INHBA, PLA2G2A, LTF, FN1, SFRP2, THBS4, FAM150B, KIAA1199, PBLD
GO:0023061	signal release	level-03	BP	10	419	0.000210392	0.00175439	FAM3D, NRXN3, INHBA, GHRL, GLUL, PTGER3, MYRIP, GAL, FGG, FGA
GO:0030100	regulation of endocytosis	level-05	BP	7	201	0.000215717	0.00179519	SFRP4, SELE, C3, RAB17, SH3GL2, SERPINE1, TSPAN1
GO:0071396	cellular response to lipid	level-05	BP	11	504	0.000217574	0.00180704	LTF, SSTR1, FN1, SCGB2A1, IL8, INHBA, COL1A1, PTGER3, SERPINE1, HMGCS2, ESRRG
GO:0001523	retinoid metabolic process	level-07	BP	5	89	0.000218147	0.00180819	AKR1C1, ALDH1A1, ADH7, CYP1B1, RDH12
GO:0022008	neurogenesis	level-04	BP	20	1396	0.000220792	0.00182647	THY1, TWIST1, PTGER3, DNER, RAB17, CHN1, THBS4, INHBA, DPYSL3, SFRP2, GHRL, FAM150B, UCHL1, ATP8B1, CTHRC1, IRX3, RAP1GAP, SPP1, SPOCK1, FN1
GO:2001234	negative regulation of apoptotic signaling pathway	level-06	BP	7	202	0.000222117	0.00183015	COL2A1, SFRP2, MMP9, MAGEA3, SERPINE1, FGG, FGA
GO:0090276	regulation of peptide hormone secretion	level-05	BP	7	202	0.000222117	0.00183015	FAM3D, GHRL, GLUL, PTGER3, MYRIP, FGG, FGA
GO:0048705	skeletal system morphogenesis	level-04	BP	7	203	0.000228669	0.00187735	LTF, TWIST1, COL10A1, COL2A1, SFRP2, COL1A1, COL11A1
GO:0002793	positive regulation of peptide secretion	level-06	BP	5	90	0.000229198	0.00187735	FGG, FGA, GLUL, GHRL, MYRIP
GO:0050818	regulation of coagulation	level-04	BP	5	90	0.000229198	0.00187735	SERPINE1, FAP, FGG, PTGER3, FGA
GO:0004745	retinol dehydrogenase activity	level-05	MF	3	18	0.000231339	0.00188376	ADH7, RDH12, ADH1C
GO:0019373	epoxygenase P450 pathway	level-06	BP	3	18	0.000231339	0.00188376	CYP2C8, CYP2C18, CYP1B1
GO:0031210	phosphatidylcholine binding	level-03	MF	3	18	0.000231339	0.00188376	IGJ, ALDOB, SERPINA5
GO:0019731	antibacterial humoral response	level-04	BP	4	48	0.000232393	0.00188864	LTF, IGJ, PGC, FGA
GO:0060548	negative regulation of cell death	level-05	BP	15	881	0.000239107	0.00193484	LTF, TWIST1, COL2A1, BCL2A1, SFRP2, MMP9, TIMP1, CLDN7, GHRL, CHGA, MAGEA3, SERPINE1, FN1, FGG, FGA
GO:0005509	calcium ion binding	level-05	MF	13	689	0.000239472	0.00193484	THBS2, CAPN9, SULF1, DUOX1, DNER, ANXA10, CAPN8, THBS4, MMP12, PLA2G2A, DUOX2, SPARC, SPOCK1
GO:0071345	cellular response to cytokine stimulus	level-05	BP	13	689	0.000239472	0.00193484	FN1, DUOX1, FGA, IL8, DPYSL3, COL1A1, CXCL13, CLDN18, PTGER3, CHI3L1, CCL18, DUOX2, AQP4
GO:0004867	serine-type endopeptidase inhibitor activity	level-06	MF	5	91	0.00024067	0.00194075	SERPINE1, COL6A3, SPOCK1, SERPINA5, SERPINB5
GO:0045184	establishment of protein localization	level-03	BP	25	1977	0.000242639	0.00195285	RAB17, KRT20, FAM3D, RAB31, CHI3L1, GHRL, GAL, MYRIP, DPCR1, FGG, DUOXA2, FGA, TWIST1, AZGP1, COL1A1, WRB, PTGER3, REP15, FN1, SFRP2, RAB26, GLUL, CHIA, KIAA1199, PBLD
GO:0002526	acute inflammatory response	level-05	BP	6	144	0.000243383	0.00195505	FN1, ORM2, C3, REG3A, PTGER3, FGA
GO:0071407	cellular response to organic cyclic compound	level-05	BP	11	512	0.000248116	0.00198923	CYP1B1, KCNQ1, SCGB2A1, FGA, SSTR1, INHBA, APLP1, COL1A1, PTGER3, HMGCS2, ESRRG
GO:0030182	neuron differentiation	level-04	BP	18	1195	0.000254402	0.0020357	PTGER3, SFRP2, RAB17, CHN1, THY1, INHBA, DPYSL3, THBS4, GHRL, FAM150B, UCHL1, ATP8B1, CTHRC1, IRX3, RAP1GAP, SPP1, SPOCK1, FN1
GO:0002791	regulation of peptide secretion	level-06	BP	7	207	0.000256454	0.00204819	FAM3D, GHRL, GLUL, PTGER3, MYRIP, FGG, FGA
GO:1904062	regulation of cation transmembrane transport	level-07	BP	7	208	0.000263808	0.00209886	KCNQ1, MMP9, THY1, GAL, PTGER3, KCNE2, KIAA1199
GO:0050714	positive regulation of protein secretion	level-06	BP	7	208	0.000263808	0.00209886	TWIST1, GHRL, GLUL, CHIA, MYRIP, FGG, FGA
GO:0071347	cellular response to interleukin-1	level-06	BP	5	93	0.000264917	0.00209966	CCL18, IL8, FN1, PTGER3, CHI3L1
GO:1903524	positive regulation of blood circulation	level-05	BP	5	93	0.000264917	0.00209966	CHGA, FGG, PTGER3, KCNQ1, FGA
GO:0031639	plasminogen activation	level-07	BP	3	19	0.000266732	0.00211002	SERPINE1, FGG, FGA
GO:0016042	lipid catabolic process	level-04	BP	8	278	0.000271606	0.00214223	HRASLS2, AADAC, CYP1B1, LIPF, TWIST1, PLA2G7, PLA2G2A, LIPH
GO:0007596	blood coagulation	level-03	BP	9	353	0.000271978	0.00214223	COL1A2, C3, COL1A1, FAP, PTGER3, SERPINE1, FGG, SERPINA5, FGA
GO:0022857	transmembrane transporter activity	level-02	MF	16	993	0.000272347	0.00214223	KCNJ16, KCNQ1, BCL2A1, ANO7, SLC2A12, AZGP1, SLC26A7, SLC1A2, SLC16A7, CLIC6, SLC28A2, ATP4A, ATP4B, KCNE2, SCNN1B, AQP4
GO:0044702	single organism reproductive process	level-01	BP	18	1203	0.000275227	0.00216079	CNTD1, SULF1, SFRP2, MMP9, DAZ1, TIMP1, SSTR1, INHBA, SERPINB5, GHRL, CHGA, HPGD, PDILT, DMRTA1, PTGER3, DUOX2, SPP1, SERPINA5
GO:0032355	response to estradiol	level-04	BP	6	148	0.000280392	0.0021972	GC, C3, SSTR1, COL1A1, PTGER3, FGA
GO:0050840	extracellular matrix binding	level-02	MF	4	51	0.000288845	0.00225344	SPARC, THBS4, COL11A1, SPP1
GO:0019003	GDP binding	level-04	MF	4	51	0.000288845	0.00225344	RAB17, RAB31, RAB27B, GEM
GO:0098660	inorganic ion transmembrane transport	level-06	BP	13	703	0.000289195	0.00225344	KCNJ16, KCNQ1, THY1, SCNN1B, SLC26A7, GAL, ANO7, PTGER3, CLIC6, ATP4A, ATP4B, KCNE2, KIAA1199
GO:0006813	potassium ion transport	level-07	BP	7	212	0.00029494	0.00229392	KCNJ16, KCNQ1, GAL, PTGER3, ATP4A, ATP4B, KCNE2
GO:0006575	cellular modified amino acid metabolic process	level-03	BP	6	150	0.000300481	0.00232528	DUOX1, SULT1B1, ERO1LB, PLA2G2A, DUOX2, DUOXA2
GO:0007599	hemostasis	level-04	BP	9	358	0.000300649	0.00232528	COL1A2, C3, COL1A1, FAP, PTGER3, SERPINE1, FGG, SERPINA5, FGA
GO:0050817	coagulation	level-02	BP	9	358	0.000300649	0.00232528	COL1A2, C3, COL1A1, FAP, PTGER3, SERPINE1, FGG, SERPINA5, FGA
GO:1901135	carbohydrate derivative metabolic process	level-03	BP	18	1213	0.000303339	0.00233931	AKR1C1, ALDH1A1, SULT1C2, GCNT1, SULF1, COL11A1, CWH43, GUCA2B, COL2A1, ACER2, APLP1, SULT1B1, CHGA, MUC6, ALDOB, PTGER3, KIAA1199, CHIA
GO:1904064	positive regulation of cation transmembrane transport	level-07	BP	5	96	0.000304712	0.00233931	THY1, GAL, KCNE2, KIAA1199, KCNQ1
GO:0018958	phenol-containing compound metabolic process	level-04	BP	5	96	0.000304712	0.00233931	SULT1B1, DUOX2, HDC, DUOX1, DUOXA2
GO:0016101	diterpenoid metabolic process	level-06	BP	5	96	0.000304712	0.00233931	AKR1C1, ALDH1A1, ADH7, CYP1B1, RDH12
GO:0002685	regulation of leukocyte migration	level-04	BP	6	151	0.00031094	0.00238273	IL8, THBS4, CXCL13, PLA2G7, PTGER3, SERPINE1
GO:1902531	regulation of intracellular signal transduction	level-05	BP	22	1662	0.000315896	0.00241626	CHN1, MAGEA3, FGD4, CYP1B1, GHRL, ZAK, CHI3L1, CCL18, PDIA2, FGG, FGA, TWIST1, C3, MMP9, INHBA, PLA2G2A, LTF, RAP1GAP, FN1, SFRP2, FAM150B, UCHL1
GO:1990267	response to transition metal nanoparticle	level-03	BP	6	152	0.000321682	0.002456	FN1, TFF1, CA2, MT1H, MT1G, ALDOB
GO:0043066	negative regulation of apoptotic process	level-07	BP	14	808	0.000324077	0.00246975	LTF, TWIST1, COL2A1, BCL2A1, SFRP2, MMP9, TIMP1, CLDN7, GHRL, MAGEA3, SERPINE1, FN1, FGG, FGA
GO:0098771	inorganic ion homeostasis	level-06	BP	12	619	0.000326633	0.00248468	SFRP4, LTF, CCKBR, SCNN1B, CA2, SLC26A7, CXCL13, GHRL, PTGER3, ATP4A, THY1, KIAA1199
GO:0010812	negative regulation of cell-substrate adhesion	level-05	BP	4	53	0.000331548	0.00251747	SERPINE1, ACER2, SPOCK1, COL1A1
GO:0050877	neurological system process	level-03	BP	18	1227	0.000346885	0.00262021	RGS16, CYP1B1, CCKBR, COL11A1, KCNQ1, NRXN3, KIAA1199, RDH12, AZGP1, PIGR, COL1A1, OR4N2, UCHL1, ATP8B1, HOMER2, OR10G8, SCNN1B, COL2A1
GO:0016864	intramolecular oxidoreductase activity, transposing S-S bonds	level-04	MF	3	21	0.000347598	0.00262021	PDIA2, ERO1LB, PDILT
GO:0003756	protein disulfide isomerase activity	level-03	MF	3	21	0.000347598	0.00262021	PDIA2, ERO1LB, PDILT
GO:1901380	negative regulation of potassium ion transmembrane transport	level-05	BP	3	21	0.000347598	0.00262021	KCNE2, PTGER3, KCNQ1
GO:0002688	regulation of leukocyte chemotaxis	level-05	BP	5	99	0.000348879	0.00262511	CXCL13, SERPINE1, IL8, PLA2G7, THBS4
GO:0022414	reproductive process	level-01	BP	19	1337	0.000350314	0.00263115	CNTD1, SULF1, GC, SFRP2, MMP9, DAZ1, TIMP1, SSTR1, INHBA, SERPINB5, GHRL, CHGA, HPGD, PDILT, DMRTA1, PTGER3, DUOX2, SPP1, SERPINA5
GO:0006935	chemotaxis	level-03	BP	11	534	0.000351385	0.00263204	PIK3C2G, CHN1, FN1, IL8, THBS4, CXCL13, CHGA, PLA2G7, SERPINE1, CCL18, CXCL17
GO:2001233	regulation of apoptotic signaling pathway	level-05	BP	9	366	0.000351698	0.00263204	COL2A1, SFRP2, MMP9, INHBA, MAGEA3, SERPINE1, PDIA2, FGG, FGA
GO:0019730	antimicrobial humoral response	level-03	BP	4	54	0.000354512	0.00264834	LTF, IGJ, PGC, FGA
GO:0071222	cellular response to lipopolysaccharide	level-05	BP	6	155	0.000355663	0.00265136	LTF, FN1, IL8, PTGER3, SERPINE1, HMGCS2
GO:0000003	reproduction	level-01	BP	19	1339	0.0003567	0.00265136	CNTD1, SULF1, GC, SFRP2, MMP9, DAZ1, TIMP1, SSTR1, INHBA, SERPINB5, GHRL, CHGA, HPGD, PDILT, DMRTA1, PTGER3, DUOX2, SPP1, SERPINA5
GO:0042330	taxis	level-02	BP	11	535	0.000356829	0.00265136	PIK3C2G, CHN1, FN1, IL8, THBS4, CXCL13, CHGA, PLA2G7, SERPINE1, CCL18, CXCL17
GO:2001237	negative regulation of extrinsic apoptotic signaling pathway	level-07	BP	5	100	0.000364626	0.0027006	SERPINE1, SFRP2, FGG, COL2A1, FGA
GO:0004857	enzyme inhibitor activity	level-03	MF	9	368	0.000365521	0.0027006	C3, TIMP1, SERPINB5, SERPINA5, SERPINE1, COL6A3, C14orf50, PKIB, SPOCK1
GO:0022891	substrate-specific transmembrane transporter activity	level-02	MF	15	918	0.000365812	0.0027006	KCNJ16, SLC28A2, KCNQ1, ANO7, SLC2A12, AZGP1, SLC26A7, SLC1A2, SLC16A7, CLIC6, ATP4A, ATP4B, KCNE2, SCNN1B, AQP4
GO:0007162	negative regulation of cell adhesion	level-04	BP	7	220	0.00036605	0.0027006	CYP1B1, COL1A1, CLDN7, ACER2, PTGER3, SERPINE1, SPOCK1
GO:2001236	regulation of extrinsic apoptotic signaling pathway	level-06	BP	6	156	0.000367592	0.00270717	COL2A1, SFRP2, INHBA, SERPINE1, FGG, FGA
GO:0043069	negative regulation of programmed cell death	level-06	BP	14	819	0.000369908	0.00271941	LTF, TWIST1, COL2A1, BCL2A1, SFRP2, MMP9, TIMP1, CLDN7, GHRL, MAGEA3, SERPINE1, FN1, FGG, FGA
GO:0044706	multi-multicellular organism process	level-02	BP	7	221	0.000375828	0.00275806	HPGD, GC, MMP9, TIMP1, GHRL, PTGER3, SPP1
GO:1902041	regulation of extrinsic apoptotic signaling pathway via death domain receptors	level-07	BP	4	55	0.000378592	0.00277345	SERPINE1, SFRP2, FGG, FGA
GO:0006820	anion transport	level-05	BP	10	453	0.000384141	0.00280916	AKR1C1, SFRP4, CA9, CA2, SLC26A7, SLC1A2, ATP8B1, SLC16A7, CLIC6, ANO7
GO:0005125	cytokine activity	level-04	MF	7	222	0.000385813	0.00281564	FAM3D, TIMP1, IL8, INHBA, CXCL13, CCL18, SPP1
GO:0031401	positive regulation of protein modification process	level-07	BP	17	1131	0.00038638	0.00281564	LTF, PTGER3, C3, MMP9, FGG, ODAM, INHBA, SFRP2, GHRL, FAM150B, ZAK, PLA2G2A, CHI3L1, CCL18, THBS4, KIAA1199, FGA
GO:0051222	positive regulation of protein transport	level-05	BP	10	454	0.000390663	0.00284187	TWIST1, SFRP2, KIAA1199, GHRL, GLUL, CHIA, MYRIP, DPCR1, FGG, FGA
GO:0050679	positive regulation of epithelial cell proliferation	level-06	BP	6	158	0.000392389	0.00284945	TWIST1, MMP12, ODAM, REG3A, THBS4, GLUL
GO:0035929	steroid hormone secretion	level-06	BP	3	22	0.000393326	0.00285127	GHRL, GAL, INHBA
GO:0044703	multi-organism reproductive process	level-02	BP	15	926	0.000399754	0.00289283	CNTD1, GC, MMP9, DAZ1, TIMP1, SSTR1, INHBA, PDILT, GHRL, HPGD, DMRTA1, PTGER3, DUOX2, SPP1, SERPINA5
GO:0097191	extrinsic apoptotic signaling pathway	level-04	BP	7	225	0.000417049	0.00301275	COL2A1, BCL2A1, SFRP2, INHBA, SERPINE1, FGG, FGA
GO:0010043	response to zinc ion	level-05	BP	4	57	0.00043022	0.00310251	MT1H, MT1G, CA2, ALDOB
GO:0071219	cellular response to molecule of bacterial origin	level-04	BP	6	161	0.000432015	0.00311006	LTF, FN1, IL8, PTGER3, SERPINE1, HMGCS2
GO:0006955	immune response	level-02	BP	20	1474	0.000437726	0.00314573	LTF, COL1A2, IL8, COL2A1, C3, RAB17, FGA, AZGP1, THY1, PIGR, PGC, COL1A1, CXCL13, CHGA, CHIA, CTSL1, CCL18, AQP4, IGJ, GEM
GO:0016338	calcium-independent cell-cell adhesion via plasma membrane cell-adhesion molecules	level-05	BP	3	23	0.000442747	0.00317633	CLDN7, CLDN1, CLDN18
GO:0009790	embryo development	level-03	BP	15	937	0.00045082	0.00322868	TWIST1, SULF1, COL11A1, COL12A1, COL2A1, IL8, INHBA, HOXC6, COL1A1, MMP9, CTHRC1, IRX3, FN1, SFRP2, COL8A1
GO:1904035	regulation of epithelial cell apoptotic process	level-07	BP	4	58	0.000457832	0.00327326	SFRP4, SERPINE1, FGG, FGA
GO:0006468	protein phosphorylation	level-06	BP	23	1832	0.000478015	0.0034117	PLA2G2A, UCHL1, THBS4, ODAM, THY1, GHRL, ZAK, CHI3L1, CCL18, FGG, FGA, TWIST1, C3, MMP9, INHBA, PTGER3, LTF, FN1, SFRP2, PKIB, FAM150B, KIAA1199, PBLD
GO:0060326	cell chemotaxis	level-04	BP	7	231	0.000485579	0.00345975	IL8, THBS4, CXCL13, CHGA, PLA2G7, SERPINE1, CCL18
GO:0098542	defense response to other organism	level-03	BP	11	556	0.00048866	0.00347575	LTF, CLDN7, KCNQ1, IGJ, PGC, CXCL13, CHGA, PLA2G2A, REP15, SERPINE1, FGA
GO:0005178	integrin binding	level-04	MF	5	107	0.000490387	0.00347615	FAP, THBS4, THY1, FN1, SFRP2
GO:0006721	terpenoid metabolic process	level-05	BP	5	107	0.000490387	0.00347615	AKR1C1, ALDH1A1, ADH7, CYP1B1, RDH12
GO:0034765	regulation of ion transmembrane transport	level-06	BP	9	384	0.000493073	0.00348673	KCNJ16, KCNQ1, MMP9, THY1, GAL, PTGER3, CLIC6, KCNE2, KIAA1199
GO:0005215	transporter activity	level-01	MF	18	1265	0.000493555	0.00348673	KCNJ16, GC, BCL2A1, ANO7, CLIC6, AZGP1, SLC26A7, SLC1A2, ATP8B1, SLC16A7, ATP4A, SLC28A2, KCNQ1, ATP4B, KCNE2, SCNN1B, SLC2A12, AQP4
GO:0004190	aspartic-type endopeptidase activity	level-06	MF	3	24	0.000495983	0.00349794	PGA3, CTSE, PGC
GO:1901379	regulation of potassium ion transmembrane transport	level-04	BP	4	60	0.000516806	0.00363863	KCNE2, GAL, PTGER3, KCNQ1
GO:0051384	response to glucocorticoid	level-06	BP	6	167	0.00052059	0.00365908	FN1, C3, ALDH3A1, ALDOB, HMGCS2, SPARC
GO:0034767	positive regulation of ion transmembrane transport	level-06	BP	5	109	0.00053167	0.00373066	THY1, GAL, KCNE2, KIAA1199, KCNQ1
GO:0009967	positive regulation of signal transduction	level-05	BP	19	1385	0.000534392	0.00374344	LTF, SFRP4, CYP1B1, SULF1, C3, MMP9, CHN1, INHBA, COL1A1, GHRL, FAM150B, ZAK, PLA2G2A, CHI3L1, CCL18, FGA, FGG, SFRP2, CHGA
GO:1904063	negative regulation of cation transmembrane transport	level-07	BP	4	61	0.000548231	0.00382415	MMP9, KCNE2, PTGER3, KCNQ1
GO:0050801	ion homeostasis	level-05	BP	12	657	0.000548232	0.00382415	SFRP4, LTF, CCKBR, SCNN1B, CA2, SLC26A7, CXCL13, GHRL, PTGER3, ATP4A, THY1, KIAA1199
GO:0001958	endochondral ossification	level-04	BP	3	25	0.000553151	0.00382415	COL10A1, COL2A1, COL1A1
GO:0036075	replacement ossification	level-03	BP	3	25	0.000553151	0.00382415	COL10A1, COL2A1, COL1A1
GO:0002063	chondrocyte development	level-04	BP	3	25	0.000553151	0.00382415	SULF1, COL11A1, SFRP2
GO:2000352	negative regulation of endothelial cell apoptotic process	level-09	BP	3	25	0.000553151	0.00382415	SERPINE1, FGG, FGA
GO:0070001	aspartic-type peptidase activity	level-05	MF	3	25	0.000553151	0.00382415	PGA3, CTSE, PGC
GO:0003014	renal system process	level-03	BP	5	110	0.000553265	0.00382415	IGJ, SULF1, PTGER3, KCNQ1, AQP4
GO:0044267	cellular protein metabolic process	level-04	BP	45	4725	0.000560901	0.00386579	PTGER3, GCNT1, FAP, PKIB, MAGEA3, SERPINE1, PBLD, THBS4, KCNE2, DNER, DAZ1, TIMP1, ODAM, THY1, RNF128, GHRL, ZAK, CHI3L1, COL6A3, PDIA2, FGG, FGA, TWIST1, CPA2, C3, MMP9, INHBA, IGF2BP3, ACER2, PLA2G2A, CCL18, SERPINA5, LTF, FN1, SFRP2, CWH43, ASB11, SERPINB5, FAM150B, UCHL1, MUC6, PGA3, CTSL1, KIAA1199, SPOCK1
GO:0009892	negative regulation of metabolic process	level-04	BP	28	2465	0.000561418	0.00386579	APLP1, UCHL1, SERPINE1, PKIB, TIMP1, THY1, RNF128, LOC389493, GHRL, COL6A3, C14orf50, FGA, TWIST1, C3, MMP9, INHBA, IGF2BP3, ACER2, ATP8B1, PTGER3, SERPINA5, KCNQ1, SFRP2, HOXC6, SERPINB5, MAGEA3, SPOCK1, PBLD
GO:0000902	cell morphogenesis	level-04	BP	17	1170	0.000562078	0.00386579	PLEKHO1, TWIST1, FN1, SPP1, FGD4, CHN1, THY1, COL1A1, SFRP2, SPARC, UCHL1, RAB17, THBS4, FGG, VSIG1, PBLD, FGA
GO:0016829	lyase activity	level-02	MF	6	170	0.000569865	0.00391288	CA9, AGXT2L1, CA2, GLUL, ALDOB, HDC
GO:0043065	positive regulation of apoptotic process	level-07	BP	11	568	0.000580789	0.00398132	SFRP4, CYP1B1, BCL2A1, SFRP2, MMP9, INHBA, FAP, ACER2, ZAK, GAL, FGD4
GO:0050768	negative regulation of neurogenesis	level-06	BP	7	239	0.000590607	0.00404197	IRX3, THY1, DPYSL3, PTGER3, RAP1GAP, SPP1, SPOCK1
GO:0050767	regulation of neurogenesis	level-06	BP	12	663	0.000592744	0.00404993	PTGER3, SFRP2, RAB17, CHN1, THY1, DPYSL3, FAM150B, IRX3, RAP1GAP, SPP1, SPOCK1, FN1
GO:0010575	positive regulation of vascular endothelial growth factor production	level-06	BP	3	26	0.000614367	0.00418902	CYP1B1, SULF1, C3
GO:0034103	regulation of tissue remodeling	level-04	BP	4	63	0.000615114	0.00418902	CA2, THBS4, CLDN18, SPP1
GO:0001667	ameboidal-type cell migration	level-04	BP	8	316	0.000619393	0.00420248	TWIST1, CYP1B1, MMP9, TIMP1, CXCL13, FAP, SPARC, PBLD
GO:0043588	skin development	level-04	BP	7	241	0.000619492	0.00420248	CLDN1, COL1A2, SOX21, INHBA, REG3A, GAL, COL1A1
GO:0044260	cellular macromolecule metabolic process	level-03	BP	68	8101	0.00062012	0.00420248	CA9, ODAM, COL11A1, TWIST1, GCNT1, SERPINE1, FAP, PKIB, UCHL1, SH3GL2, PTGER3, PBLD, THBS4, CYP1B1, DNER, DAZ1, TIMP1, IL8, THY1, RNF128, REP15, LOC389493, GHRL, ZAK, GAL, DMRTA1, CHI3L1, COL6A3, PDIA2, FGG, MUC6, SFRP4, CPA2, SULF1, C3, MMP9, AZGP1, INHBA, IGF2BP3, ACER2, CNTD1, ATP8B1, PLA2G2A, CCL18, COL1A1, SERPINA5, FN1, LTF, SELE, KCNE2, COL2A1, SFRP2, CWH43, ASB11, SOX21, RAB31, HOXC6, SER…
GO:0043068	positive regulation of programmed cell death	level-06	BP	11	573	0.000623239	0.00421674	SFRP4, CYP1B1, BCL2A1, SFRP2, MMP9, INHBA, FAP, ACER2, ZAK, GAL, FGD4
GO:0032410	negative regulation of transporter activity	level-04	BP	4	64	0.000650636	0.00439496	MMP9, TWIST1, KCNE2, KCNQ1
GO:0031349	positive regulation of defense response	level-05	BP	9	400	0.000655117	0.00441806	LTF, PTGER3, C3, PGC, PLA2G7, PLA2G2A, CTSL1, SERPINE1, CCL18
GO:0098609	cell-cell adhesion	level-03	BP	14	872	0.000676596	0.00447534	CLDN1, CLDN7, CYP1B1, NRXN3, GCNT1, THY1, REG3A, THBS4, CXCL13, SELE, CLDN18, PTGER3, FGG, FGA
GO:0006001	fructose catabolic process	level-06	BP	2	5	0.000678623	0.00447534	ALDH1A1, ALDOB
GO:0051462	regulation of cortisol secretion	level-05	BP	2	5	0.000678623	0.00447534	GHRL, GAL
GO:0007039	protein catabolic process in the vacuole	level-06	BP	2	5	0.000678623	0.00447534	CPA2, RNF128
GO:0061624	fructose catabolic process to hydroxyacetone phosphate and glyceraldehyde-3-phosphate	level-05	BP	2	5	0.000678623	0.00447534	ALDH1A1, ALDOB
GO:0004957	prostaglandin E receptor activity	level-08	MF	2	5	0.000678623	0.00447534	HPGD, PTGER3
GO:2000851	positive regulation of glucocorticoid secretion	level-07	BP	2	5	0.000678623	0.00447534	GHRL, GAL
GO:0031694	alpha-2A adrenergic receptor binding	level-06	MF	2	5	0.000678623	0.00447534	UCHL1, APLP1
GO:0006824	cobalt ion transport	level-07	BP	2	5	0.000678623	0.00447534	GIF, TCN1
GO:0043400	cortisol secretion	level-05	BP	2	5	0.000678623	0.00447534	GHRL, GAL
GO:0071805	potassium ion transmembrane transport	level-03	BP	6	176	0.000679231	0.00447534	KCNJ16, KCNQ1, GAL, PTGER3, ATP4A, KCNE2
GO:1903531	negative regulation of secretion by cell	level-05	BP	6	176	0.000679231	0.00447534	FAM3D, FN1, INHBA, GHRL, CHGA, PTGER3
GO:0071804	cellular potassium ion transport	level-02	BP	6	176	0.000679231	0.00447534	KCNJ16, KCNQ1, GAL, PTGER3, ATP4A, KCNE2
GO:0001968	fibronectin binding	level-03	MF	3	27	0.000679744	0.00447534	CTSL1, THBS4, SFRP2
GO:1902624	positive regulation of neutrophil migration	level-06	BP	3	27	0.000679744	0.00447534	IL8, PTGER3, THBS4
GO:0055082	cellular chemical homeostasis	level-03	BP	12	674	0.000682256	0.00448478	LTF, CCKBR, FN1, THY1, CA2, SLC26A7, CXCL13, GHRL, PTGER3, ATP4A, KIAA1199, AQP4
GO:0045807	positive regulation of endocytosis	level-05	BP	5	116	0.000696967	0.00457426	SFRP4, SERPINE1, SELE, TSPAN1, C3
GO:0006959	humoral immune response	level-03	BP	6	178	0.00071908	0.00470455	LTF, C3, IGJ, PGC, CXCL13, FGA
GO:0071216	cellular response to biotic stimulus	level-03	BP	6	178	0.00071908	0.00470455	LTF, FN1, IL8, PTGER3, SERPINE1, HMGCS2
GO:0005179	hormone activity	level-04	MF	5	117	0.000723392	0.00472533	GHRL, SST, GAL, INHBA, CHGB
GO:0022892	substrate-specific transporter activity	level-02	MF	16	1090	0.00073277	0.00477909	KCNJ16, SLC28A2, KCNQ1, ANO7, SLC2A12, AZGP1, SLC26A7, SLC1A2, ATP8B1, SLC16A7, CLIC6, ATP4A, ATP4B, KCNE2, SCNN1B, AQP4
GO:0098858	actin-based cell projection	level-04	CC	6	179	0.00073967	0.00481654	CA9, HOMER2, CA2, ATP8B1, GIF, FGD4
GO:0010604	positive regulation of macromolecule metabolic process	level-05	BP	30	2767	0.000747923	0.00486267	PTGER3, TWIST1, PKIB, SERPINE1, KCNE2, DAZ1, ODAM, RNF128, GHRL, ZAK, GAL, CHI3L1, CCL18, FGG, FGA, SFRP4, C3, MMP9, INHBA, COL1A1, ACER2, PLA2G2A, LTF, SELE, FN1, SFRP2, THBS4, FAM150B, KIAA1199, ESRRG
GO:0042036	negative regulation of cytokine biosynthetic process	level-06	BP	3	28	0.000749393	0.00486463	GHRL, INHBA, RNF128
GO:0044297	cell body	level-02	CC	10	496	0.000761066	0.00492503	DNER, HOMER2, SST, DPYSL3, UCHL1, GAL, PTGER3, RAB17, GLUL, RAP1GAP
GO:0015672	monovalent inorganic cation transport	level-06	BP	10	496	0.000761066	0.00492503	KCNJ16, TWIST1, KCNQ1, SLC2A12, GAL, PTGER3, ATP4A, ATP4B, KCNE2, SCNN1B
GO:0010717	regulation of epithelial to mesenchymal transition	level-05	BP	4	67	0.000765905	0.00494097	TWIST1, SFRP2, PBLD, COL1A1
GO:0045454	cell redox homeostasis	level-03	BP	4	67	0.000765905	0.00494097	LTF, PDIA2, ERO1LB, PDILT
GO:0050920	regulation of chemotaxis	level-04	BP	6	182	0.000804186	0.0051799	FN1, IL8, THBS4, CXCL13, PLA2G7, SERPINE1
GO:0010107	potassium ion import	level-04	BP	3	29	0.000823422	0.00528744	KCNJ16, ATP4A, KCNE2
GO:0070741	response to interleukin-6	level-05	BP	3	29	0.000823422	0.00528744	FGA, ALDOB, CHI3L1
GO:1901654	response to ketone	level-04	BP	6	184	0.000849551	0.00544681	CA9, FN1, C3, PTGER3, HMGCS2, FGA
GO:0005768	endosome	level-05	CC	13	792	0.000859477	0.00550198	GIF, KCNQ1, DNER, PGA3, RAB31, SLC26A7, RNF128, REP15, RAB27B, RAB17, CTSL1, RAP1GAP, CTSE
GO:0015075	ion transmembrane transporter activity	level-03	MF	13	793	0.000869204	0.0055557	KCNJ16, KCNQ1, SLC28A2, SLC2A12, SLC26A7, SLC1A2, SLC16A7, CLIC6, ATP4A, ATP4B, KCNE2, SCNN1B, ANO7
GO:0030246	carbohydrate binding	level-02	MF	7	256	0.000873671	0.00557568	SELE, SIGLEC11, REG3A, CHIA, ALDOB, CHI3L1, REG1A
GO:0010876	lipid localization	level-03	BP	8	335	0.000895162	0.00567431	AKR1C1, C3, INHBA, GHRL, GAL, ANO7, ATP8B1, SERPINA5
GO:0002009	morphogenesis of an epithelium	level-04	BP	10	507	0.000895454	0.00567431	TWIST1, CA9, SULF1, SFRP2, MMP12, CA2, CTHRC1, SERPINB5, IRX3, SCNN1B
GO:0031324	negative regulation of cellular metabolic process	level-05	BP	26	2290	0.000896772	0.00567431	APLP1, UCHL1, SERPINE1, PKIB, TIMP1, THY1, RNF128, LOC389493, GHRL, COL6A3, C14orf50, TWIST1, C3, MMP9, INHBA, IGF2BP3, ACER2, ATP8B1, PTGER3, SERPINA5, SFRP2, HOXC6, SERPINB5, MAGEA3, SPOCK1, PBLD
GO:0002573	myeloid leukocyte differentiation	level-05	BP	6	186	0.000896865	0.00567431	LTF, MMP9, CA2, INHBA, MT1G, CLDN18
GO:0030001	metal ion transport	level-06	BP	13	796	0.000898941	0.00567431	KCNJ16, GIF, KCNQ1, KIAA1199, THY1, SCNN1B, GAL, PTGER3, REP15, ATP4A, ATP4B, KCNE2, TCN1
GO:0098915	membrane repolarization during ventricular cardiac muscle cell action potential	level-07	BP	2	6	0.000901399	0.00567431	KCNE2, KCNQ1
GO:0016174	NAD(P)H oxidase activity	level-05	MF	2	6	0.000901399	0.00567431	DUOX2, DUOX1
GO:0004024	alcohol dehydrogenase activity, zinc-dependent	level-06	MF	2	6	0.000901399	0.00567431	ADH7, ADH1C
GO:0030020	extracellular matrix structural constituent conferring tensile strength	level-03	MF	2	6	0.000901399	0.00567431	COL2A1, COL12A1
GO:0030424	axon	level-04	CC	9	420	0.000916397	0.00576001	GC, CA2, SLC1A2, GHRL, UCHL1, GLUL, IRX3, RAP1GAP, SPOCK1
GO:0051345	positive regulation of hydrolase activity	level-05	BP	14	903	0.000940466	0.00590238	ALDH1A1, RGS16, SELE, FN1, ODAM, SFRP2, CHN1, THY1, CXCL13, ACER2, ALDOB, CCL18, RAP1GAP, FGD4
GO:1904951	positive regulation of establishment of protein localization	level-04	BP	10	511	0.000948911	0.00594642	TWIST1, SFRP2, KIAA1199, GHRL, GLUL, CHIA, MYRIP, DPCR1, FGG, FGA
GO:0051961	negative regulation of nervous system development	level-05	BP	7	260	0.000953698	0.00596742	IRX3, THY1, DPYSL3, PTGER3, RAP1GAP, SPP1, SPOCK1
GO:0055080	cation homeostasis	level-06	BP	11	605	0.000960694	0.00600217	LTF, CCKBR, SCNN1B, CA2, SLC26A7, CXCL13, GHRL, PTGER3, ATP4A, THY1, KIAA1199
GO:0010574	regulation of vascular endothelial growth factor production	level-05	BP	3	31	0.000985045	0.00611446	CYP1B1, SULF1, C3
GO:1902622	regulation of neutrophil migration	level-05	BP	3	31	0.000985045	0.00611446	IL8, PTGER3, THBS4
GO:0017147	Wnt-protein binding	level-03	MF	3	31	0.000985045	0.00611446	SFRP4, CTHRC1, SFRP2
GO:0002385	mucosal immune response	level-04	BP	3	31	0.000985045	0.00611446	LTF, RAB17, PIGR
GO:0010942	positive regulation of cell death	level-05	BP	11	607	0.000986014	0.00611446	SFRP4, CYP1B1, BCL2A1, SFRP2, MMP9, INHBA, FAP, ACER2, ZAK, GAL, FGD4
GO:0034766	negative regulation of ion transmembrane transport	level-06	BP	4	72	0.000988936	0.00612346	MMP9, KCNE2, PTGER3, KCNQ1
GO:0008277	regulation of G-protein coupled receptor protein signaling pathway	level-05	BP	5	126	0.000996176	0.00615912	CHGA, IL8, RGS16, PTGER3, C3
GO:0004872	receptor activity	level-02	MF	20	1579	0.00100893	0.00621364	KCNJ16, SFRP4, SELE, CCKBR, OR4N2, CLDN1, DNER, NRXN3, SSTR1, PIGR, KCNE2, SFRP2, TMPRSS2, HPGD, GPRC5C, PTGER3, OR10G8, GAL, SCNN1B, ESRRG
GO:0060089	molecular transducer activity	level-01	MF	20	1579	0.00100893	0.00621364	KCNJ16, SFRP4, SELE, CCKBR, OR4N2, CLDN1, DNER, NRXN3, SSTR1, PIGR, KCNE2, SFRP2, TMPRSS2, HPGD, GPRC5C, PTGER3, OR10G8, GAL, SCNN1B, ESRRG
GO:0048732	gland development	level-04	BP	9	426	0.00100947	0.00621364	HMGCS2, CCKBR, GC, DUOX2, SERPINB5, ALDOB, SULF1, RAP1GAP, FGA
GO:0015077	monovalent inorganic cation transmembrane transporter activity	level-05	MF	8	343	0.00103735	0.00637582	KCNJ16, KCNQ1, SLC28A2, SLC1A2, ATP4A, ATP4B, KCNE2, SCNN1B
GO:0031668	cellular response to extracellular stimulus	level-03	BP	6	192	0.00105106	0.00644101	SFRP2, SLC1A2, COL1A1, LOC389493, GLUL, ALDOB
GO:0007160	cell-matrix adhesion	level-04	BP	6	192	0.00105106	0.00644101	FN1, THY1, ACER2, SERPINE1, FGG, FGA
GO:0001937	negative regulation of endothelial cell proliferation	level-07	BP	3	32	0.00107284	0.00655522	GHRL, SULF1, SPARC
GO:0043267	negative regulation of potassium ion transport	level-06	BP	3	32	0.00107284	0.00655522	KCNE2, PTGER3, KCNQ1
GO:0048259	regulation of receptor-mediated endocytosis	level-06	BP	4	74	0.00108972	0.00664854	SFRP4, SERPINE1, SELE, SH3GL2
GO:0046849	bone remodeling	level-03	BP	4	75	0.00114271	0.00695934	CA2, CLDN18, CTHRC1, SPP1
GO:0071822	protein complex subunit organization	level-04	BP	20	1596	0.0011452	0.00695934	AKR1C1, TWIST1, CYP1B1, COL11A1, CLDN1, COL12A1, CLDN7, IGJ, COL2A1, THBS4, DPYSL3, COL1A1, CXCL13, GLUL, ALDOB, FN1, COL1A2, FGG, SFRP2, FGA
GO:0032989	cellular component morphogenesis	level-03	BP	17	1250	0.00114567	0.00695934	PLEKHO1, TWIST1, FN1, SPP1, FGD4, CHN1, THY1, COL1A1, SFRP2, SPARC, UCHL1, RAB17, THBS4, FGG, VSIG1, PBLD, FGA
GO:2000848	positive regulation of corticosteroid hormone secretion	level-06	BP	2	7	0.00115455	0.00696243	GHRL, GAL
GO:0060054	positive regulation of epithelial cell proliferation involved in wound healing	level-07	BP	2	7	0.00115455	0.00696243	MMP12, ODAM
GO:0086008	voltage-gated potassium channel activity involved in cardiac muscle cell action potential repolarization	level-09	MF	2	7	0.00115455	0.00696243	KCNE2, KCNQ1
GO:0032534	regulation of microvillus assembly	level-06	BP	2	7	0.00115455	0.00696243	RAP1GAP, ATP8B1
GO:0046010	positive regulation of circadian sleep/wake cycle, non-REM sleep	level-06	BP	2	7	0.00115455	0.00696243	GHRL, PTGER3
GO:0002251	organ or tissue specific immune response	level-03	BP	3	33	0.00116544	0.00698757	LTF, RAB17, PIGR
GO:0051180	vitamin transport	level-04	BP	3	33	0.00116544	0.00698757	GIF, TCN1, GC
GO:0045124	regulation of bone resorption	level-04	BP	3	33	0.00116544	0.00698757	CA2, CLDN18, SPP1
GO:0010573	vascular endothelial growth factor production	level-03	BP	3	33	0.00116544	0.00698757	CYP1B1, SULF1, C3
GO:0043025	neuronal cell body	level-03	CC	9	436	0.00118154	0.00707395	DNER, HOMER2, SST, UCHL1, GLUL, PTGER3, RAB17, GAL, RAP1GAP
GO:0046888	negative regulation of hormone secretion	level-05	BP	4	76	0.00119749	0.00715911	GHRL, FAM3D, INHBA, PTGER3
GO:0000904	cell morphogenesis involved in differentiation	level-05	BP	12	721	0.00120276	0.0071803	TWIST1, FN1, SPP1, SFRP2, CHN1, THY1, COL1A1, UCHL1, FGG, VSIG1, PBLD, FGA
GO:0030003	cellular cation homeostasis	level-05	BP	10	529	0.00122292	0.0072902	LTF, CCKBR, THY1, CA2, SLC26A7, CXCL13, GHRL, PTGER3, ATP4A, KIAA1199
GO:0051048	negative regulation of secretion	level-05	BP	6	198	0.00122483	0.00729116	FAM3D, FN1, INHBA, GHRL, CHGA, PTGER3
GO:1904036	negative regulation of epithelial cell apoptotic process	level-08	BP	3	34	0.00126292	0.00749643	SERPINE1, FGG, FGA
GO:2001258	negative regulation of cation channel activity	level-06	BP	3	34	0.00126292	0.00749643	MMP9, KCNE2, KCNQ1
GO:0032844	regulation of homeostatic process	level-03	BP	9	441	0.00127606	0.00756364	CA2, THY1, INHBA, PKIB, GHRL, CLDN18, PTGER3, KIAA1199, SPP1
GO:0006631	fatty acid metabolic process	level-04	BP	8	355	0.00128396	0.00759967	TWIST1, CYP1B1, C3, ACSM3, ADH7, HPGD, CYP2C8, CYP2C18
GO:0031344	regulation of cell projection organization	level-05	BP	10	534	0.00130953	0.00774001	FN1, RAB17, CHN1, THY1, DPYSL3, FAM150B, ATP8B1, RAP1GAP, SPP1, SPOCK1
GO:0031090	organelle membrane	level-02	CC	27	2482	0.00132586	0.00781257	CKMT2, PTGER3, BCL2A1, RAB17, GCNT1, HEPACAM2, SH3GL2, TSPAN1, PXMP2, RAB31, AHNAK2, CHGA, MYRIP, RAP1GAP, SLC26A7, ACER2, ALDOB, REP15, HMGCS2, SPARC, SERPINA5, KCNQ1, KIAA1199, RAB26, GPRC5C, RAB27B, SCNN1B
GO:0045936	negative regulation of phosphate metabolic process	level-07	BP	10	535	0.00132744	0.00781257	TWIST1, SFRP2, THY1, INHBA, APLP1, PKIB, UCHL1, PTGER3, C14orf50, PBLD
GO:0010563	negative regulation of phosphorus metabolic process	level-06	BP	10	535	0.00132744	0.00781257	TWIST1, SFRP2, THY1, INHBA, APLP1, PKIB, UCHL1, PTGER3, C14orf50, PBLD
GO:0007416	synapse assembly	level-04	BP	5	135	0.00133882	0.00786839	RAB17, GHRL, THBS2, NRXN3, DNER
GO:0030073	insulin secretion	level-04	BP	6	202	0.00135235	0.00793669	FAM3D, GHRL, GAL, PTGER3, MYRIP, GLUL
GO:0006066	alcohol metabolic process	level-03	BP	7	277	0.00136039	0.00797265	ALDH1A1, CYP1B1, ACER2, ADH7, ADH1C, HMGCS2, RDH12
GO:0099600	transmembrane receptor activity	level-03	MF	17	1271	0.0013651	0.00797943	KCNJ16, SFRP4, SELE, CCKBR, OR4N2, DNER, NRXN3, SSTR1, PIGR, KCNE2, SFRP2, HPGD, GPRC5C, PTGER3, OR10G8, GAL, SCNN1B
GO:0045907	positive regulation of vasoconstriction	level-06	BP	3	35	0.00136538	0.00797943	FGG, PTGER3, FGA
GO:0019842	vitamin binding	level-03	MF	4	79	0.00137281	0.0080116	ADH7, GIF, TCN1, GC
GO:1904019	epithelial cell apoptotic process	level-05	BP	4	80	0.00143503	0.00830881	SFRP4, SERPINE1, FGG, FGA
GO:0051963	regulation of synapse assembly	level-04	BP	4	80	0.00143503	0.00830881	RAB17, GHRL, THBS2, NRXN3
GO:0015889	cobalamin transport	level-05	BP	2	8	0.00143772	0.00830881	GIF, TCN1
GO:0014831	gastro-intestinal system smooth muscle contraction	level-06	BP	2	8	0.00143772	0.00830881	SULF1, PTGER3
GO:0004022	alcohol dehydrogenase (NAD) activity	level-05	MF	2	8	0.00143772	0.00830881	ADH7, ADH1C
GO:0060453	regulation of gastric acid secretion	level-06	BP	2	8	0.00143772	0.00830881	PTGER3, KCNQ1
GO:0008061	chitin binding	level-03	MF	2	8	0.00143772	0.00830881	CHIA, CHI3L1
GO:0098589	membrane region	level-02	CC	8	362	0.00144806	0.008357	RGS16, SELE, SULF1, KCNQ1, THY1, EPN3, PLLP, KIAA1199
GO:0001649	osteoblast differentiation	level-04	BP	6	205	0.00145445	0.00838222	LTF, TWIST1, SFRP2, CTHRC1, COL1A1, SPP1
GO:0006873	cellular ion homeostasis	level-04	BP	10	542	0.00145848	0.00839381	LTF, CCKBR, THY1, CA2, SLC26A7, CXCL13, GHRL, PTGER3, ATP4A, KIAA1199
GO:0048565	digestive tract development	level-04	BP	5	138	0.0014703	0.00845015	IL8, CCKBR, CLDN18, HMGCS2, SFRP2
GO:0044087	regulation of cellular component biogenesis	level-03	BP	12	739	0.00147432	0.00846157	TWIST1, THBS2, CLDN7, NRXN3, IGJ, DPYSL3, CXCL13, GHRL, CHGA, ATP8B1, RAB17, RAP1GAP
GO:0004197	cysteine-type endopeptidase activity	level-06	MF	4	81	0.00149918	0.0085924	CAPN9, CTSL1, UCHL1, CAPN8
GO:0001818	negative regulation of cytokine production	level-05	BP	6	207	0.00152571	0.00873245	LTF, TWIST1, FN1, INHBA, RNF128, GHRL
GO:0007601	visual perception	level-06	BP	6	208	0.00156233	0.00892973	RGS16, CYP1B1, COL2A1, COL1A1, RDH12, COL11A1
GO:0043266	regulation of potassium ion transport	level-07	BP	4	82	0.0015653	0.00893446	KCNE2, GAL, PTGER3, KCNQ1
GO:0031638	zymogen activation	level-06	BP	3	37	0.00158564	0.00902577	SERPINE1, FGG, FGA
GO:0002090	regulation of receptor internalization	level-05	BP	3	37	0.00158564	0.00902577	SFRP4, SELE, SH3GL2
GO:0000165	MAPK cascade	level-04	BP	13	850	0.001599	0.0090894	ZAK, FN1, C3, SFRP2, INHBA, GHRL, FAM150B, UCHL1, PLA2G2A, CHI3L1, CCL18, FGG, FGA
GO:0048771	tissue remodeling	level-02	BP	5	141	0.00161105	0.00913292	CA2, THBS4, CLDN18, CTHRC1, SPP1
GO:0016331	morphogenesis of embryonic epithelium	level-04	BP	5	141	0.00161105	0.00913292	TWIST1, SULF1, CTHRC1, IRX3, SFRP2
GO:0015267	channel activity	level-04	MF	9	459	0.00166809	0.0094306	KCNJ16, BCL2A1, KCNQ1, SLC26A7, ANO7, CLIC6, KCNE2, SCNN1B, AQP4
GO:0051259	protein oligomerization	level-06	BP	9	459	0.00166809	0.0094306	AKR1C1, CLDN1, THBS4, IGJ, DPYSL3, COL1A1, CLDN7, GLUL, COL1A2
GO:0010605	negative regulation of macromolecule metabolic process	level-05	BP	25	2269	0.00169234	0.00954221	UCHL1, SERPINE1, PKIB, TIMP1, THY1, RNF128, LOC389493, GHRL, COL6A3, FGA, TWIST1, C3, MMP9, INHBA, IGF2BP3, ACER2, ATP8B1, SERPINA5, KCNQ1, SFRP2, HOXC6, SERPINB5, MAGEA3, SPOCK1, PBLD
GO:0022803	passive transmembrane transporter activity	level-03	MF	9	460	0.00169242	0.00954221	KCNJ16, BCL2A1, KCNQ1, SLC26A7, ANO7, CLIC6, KCNE2, SCNN1B, AQP4
GO:0015079	potassium ion transmembrane transporter activity	level-06	MF	5	143	0.00171022	0.00962952	KCNJ16, ATP4A, ATP4B, KCNE2, KCNQ1
GO:0050953	sensory perception of light stimulus	level-05	BP	6	212	0.00171551	0.00964624	RGS16, CYP1B1, COL2A1, COL1A1, RDH12, COL11A1
GO:1902260	negative regulation of delayed rectifier potassium channel activity	level-07	BP	2	9	0.00175056	0.00973805	KCNE2, KCNQ1
GO:0097267	omega-hydroxylase P450 pathway	level-06	BP	2	9	0.00175056	0.00973805	CYP2C8, CYP1B1
GO:1903817	negative regulation of voltage-gated potassium channel activity	level-07	BP	2	9	0.00175056	0.00973805	KCNE2, KCNQ1
GO:2000833	positive regulation of steroid hormone secretion	level-05	BP	2	9	0.00175056	0.00973805	GHRL, GAL
GO:1903011	negative regulation of bone development	level-05	BP	2	9	0.00175056	0.00973805	LTF, CLDN18
GO:0043589	skin morphogenesis	level-04	BP	2	9	0.00175056	0.00973805	COL1A2, COL1A1
GO:0004955	prostaglandin receptor activity	level-07	MF	2	9	0.00175056	0.00973805	HPGD, PTGER3
GO:0031419	cobalamin binding	level-03	MF	2	9	0.00175056	0.00973805	GIF, TCN1
GO:0031345	negative regulation of cell projection organization	level-06	BP	5	144	0.00176145	0.00978557	SPOCK1, RAP1GAP, THY1, SPP1, DPYSL3
GO:0001775	cell activation	level-02	BP	13	860	0.00176862	0.00981232	COL1A2, FN1, MT1G, TIMP1, IL8, THY1, INHBA, COL1A1, CHGA, GAL, PTGER3, FGG, FGA
GO:0008625	extrinsic apoptotic signaling pathway via death domain receptors	level-05	BP	4	85	0.00177581	0.00983907	SERPINE1, SFRP2, FGG, FGA
GO:0009897	external side of plasma membrane	level-03	CC	6	216	0.00187983	0.0104015	SCNN1B, THY1, AQP4, FGG, SERPINA5, FGA
GO:0007264	small GTPase mediated signal transduction	level-04	BP	10	562	0.00189184	0.0104541	COL1A2, RAB31, ARL14, CHN1, RAB26, RAB27B, RAB17, RAP1GAP, FGD4, GEM
GO:0015698	inorganic anion transport	level-06	BP	5	147	0.0019219	0.0106061	SFRP4, CA2, SLC26A7, ANO7, CLIC6
GO:0005496	steroid binding	level-03	MF	4	87	0.00192657	0.0106179	AKR1C1, PDIA2, GC, ESRRG
GO:0005794	Golgi apparatus	level-04	CC	18	1431	0.00193225	0.010635	RAB31, RAB26, SCRG1, CAPN8, GCNT1, ATP8B1, RNF128, KLK11, COL1A1, ACER2, GAL, HEPACAM2, RAB27B, SH3GL2, SULF1, RAP1GAP, FGD4, MUC6
GO:0043410	positive regulation of MAPK cascade	level-07	BP	9	470	0.0019517	0.0107214	C3, GHRL, FAM150B, ZAK, PLA2G2A, CHI3L1, CCL18, FGG, FGA
GO:2000351	regulation of endothelial cell apoptotic process	level-08	BP	3	40	0.00195567	0.0107214	SERPINE1, FGG, FGA
GO:1901016	regulation of potassium ion transmembrane transporter activity	level-05	BP	3	40	0.00195567	0.0107214	KCNE2, GAL, KCNQ1
GO:0010631	epithelial cell migration	level-05	BP	6	218	0.00196633	0.0107656	CYP1B1, MMP9, CXCL13, FAP, SPARC, PBLD
GO:2001257	regulation of cation channel activity	level-06	BP	4	88	0.00200518	0.0109604	MMP9, KCNE2, GAL, KCNQ1
GO:0043900	regulation of multi-organism process	level-03	BP	9	472	0.00200717	0.0109604	LTF, CLDN7, KCNQ1, TIMP1, IL8, INHBA, PGC, TMPRSS2, REP15
GO:0005789	endoplasmic reticulum membrane	level-02	CC	14	981	0.00200991	0.010961	FMO5, AADAC, CYP1B1, ALDOB, PLA2G2A, CYP4X1, CYP2C8, UGT2B15, WRB, UCHL1, ERO1LB, TMED6, CYP2C18, DUOXA2
GO:0034116	positive regulation of heterotypic cell-cell adhesion	level-06	BP	2	10	0.00209271	0.0113239	FGG, FGA
GO:0045938	positive regulation of circadian sleep/wake cycle, sleep	level-05	BP	2	10	0.00209271	0.0113239	GHRL, PTGER3
GO:2001204	regulation of osteoclast development	level-06	BP	2	10	0.00209271	0.0113239	LTF, CLDN18
GO:0051451	myoblast migration	level-05	BP	2	10	0.00209271	0.0113239	PLEKHO1, THBS4
GO:0004954	prostanoid receptor activity	level-06	MF	2	10	0.00209271	0.0113239	HPGD, PTGER3
GO:0055123	digestive system development	level-04	BP	5	150	0.00209278	0.0113239	IL8, CCKBR, CLDN18, HMGCS2, SFRP2
GO:0090132	epithelium migration	level-03	BP	6	221	0.00210168	0.0113573	CYP1B1, MMP9, CXCL13, FAP, SPARC, PBLD
GO:0002684	positive regulation of immune system process	level-04	BP	13	879	0.00213201	0.0115062	LTF, C3, CA2, IL8, THY1, INHBA, PGC, THBS4, CXCL13, PLA2G7, PTGER3, SERPINE1, CTSL1
GO:0071417	cellular response to organonitrogen compound	level-04	BP	9	477	0.00215139	0.0115957	COL1A2, KCNQ1, RAB31, CA2, APLP1, COL1A1, GHRL, ALDOB, HMGCS2
GO:0048609	multicellular organismal reproductive process	level-02	BP	12	775	0.00217023	0.0116822	CNTD1, DAZ1, SSTR1, INHBA, PDILT, GHRL, CHGA, HPGD, DMRTA1, PTGER3, SPP1, SERPINA5
GO:0006869	lipid transport	level-05	BP	7	302	0.0021913	0.0117803	AKR1C1, INHBA, GHRL, GAL, ANO7, ATP8B1, SERPINA5
GO:0030030	cell projection organization	level-03	BP	16	1217	0.00222472	0.0119103	PLEKHO1, FN1, RAB17, CHN1, THY1, DPYSL3, THBS4, GHRL, FAM150B, UCHL1, ATP8B1, CTHRC1, RAP1GAP, FGD4, SPP1, SPOCK1
GO:0035295	tube development	level-03	BP	10	575	0.00222549	0.0119103	TWIST1, CCKBR, SFRP2, IL8, CTHRC1, CLDN18, IRX3, CHI3L1, HMGCS2, SPARC
GO:0046676	negative regulation of insulin secretion	level-07	BP	3	42	0.00222978	0.0119103	GHRL, FAM3D, PTGER3
GO:0046686	response to cadmium ion	level-05	BP	3	42	0.00222978	0.0119103	MT1H, MT1G, SPARC
GO:0070405	ammonium ion binding	level-04	MF	3	42	0.00222978	0.0119103	IGJ, ALDOB, SERPINA5
GO:1990266	neutrophil migration	level-05	BP	4	91	0.00225425	0.0120256	CCL18, IL8, PTGER3, THBS4
GO:0042594	response to starvation	level-03	BP	5	153	0.00227449	0.012118	LOC389493, SSTR1, HMGCS2, GLUL, ALDOB
GO:0098588	bounding membrane of organelle	level-03	CC	20	1694	0.00227906	0.0121191	RAB26, GCNT1, RAB27B, PXMP2, BCL2A1, RAB31, RAB17, SH3GL2, SLC26A7, ACER2, REP15, CHGA, SERPINA5, ALDOB, MYRIP, RAP1GAP, KIAA1199, SPARC, TSPAN1, HEPACAM2
GO:0023014	signal transduction by protein phosphorylation	level-03	BP	13	886	0.00228051	0.0121191	ZAK, FN1, C3, SFRP2, INHBA, GHRL, FAM150B, UCHL1, PLA2G2A, CHI3L1, CCL18, FGG, FGA
GO:0098655	cation transmembrane transport	level-06	BP	11	679	0.00234057	0.0124223	KCNJ16, KCNQ1, MMP9, KIAA1199, THY1, GAL, PTGER3, ATP4A, ATP4B, KCNE2, SCNN1B
GO:0046850	regulation of bone remodeling	level-05	BP	3	43	0.00237531	0.0125587	CA2, CLDN18, SPP1
GO:0044060	regulation of endocrine process	level-05	BP	3	43	0.00237531	0.0125587	GHRL, GAL, INHBA
GO:0045123	cellular extravasation	level-03	BP	3	43	0.00237531	0.0125587	GCNT1, SELE, PTGER3
GO:0090130	tissue migration	level-02	BP	6	227	0.00239337	0.0126381	CYP1B1, MMP9, CXCL13, FAP, SPARC, PBLD
GO:0032504	multicellular organism reproduction	level-02	BP	12	785	0.00240523	0.0126846	CNTD1, DAZ1, SSTR1, INHBA, PDILT, GHRL, CHGA, HPGD, DMRTA1, PTGER3, SPP1, SERPINA5
GO:0042175	nuclear outer membrane-endoplasmic reticulum membrane network	level-02	CC	14	1002	0.00242824	0.0127897	FMO5, AADAC, CYP1B1, ALDOB, PLA2G2A, CYP4X1, CYP2C8, UGT2B15, WRB, UCHL1, ERO1LB, TMED6, CYP2C18, DUOXA2
GO:0004620	phospholipase activity	level-05	MF	4	93	0.00243166	0.0127916	LIPH, CCKBR, PLA2G7, PLA2G2A
GO:0034374	low-density lipoprotein particle remodeling	level-04	BP	2	11	0.00246385	0.0128795	PLA2G7, PLA2G2A
GO:2000849	regulation of glucocorticoid secretion	level-07	BP	2	11	0.00246385	0.0128795	GHRL, GAL
GO:0035933	glucocorticoid secretion	level-08	BP	2	11	0.00246385	0.0128795	GHRL, GAL
GO:0033690	positive regulation of osteoblast proliferation	level-06	BP	2	11	0.00246385	0.0128795	LTF, CTHRC1
GO:0008556	potassium-transporting ATPase activity	level-06	MF	2	11	0.00246385	0.0128795	ATP4A, ATP4B
GO:0005506	iron ion binding	level-06	MF	5	156	0.00246742	0.012882	CYP4X1, LTF, CYP2C18, CYP1B1, CYP2C8
GO:0015701	bicarbonate transport	level-06	BP	3	44	0.00252658	0.013125	CA9, SLC26A7, CA2
GO:1903556	negative regulation of tumor necrosis factor superfamily cytokine production	level-06	BP	3	44	0.00252658	0.013125	LTF, TWIST1, GHRL
GO:0072577	endothelial cell apoptotic process	level-06	BP	3	44	0.00252658	0.013125	SERPINE1, FGG, FGA
GO:0002762	negative regulation of myeloid leukocyte differentiation	level-07	BP	3	44	0.00252658	0.013125	LTF, CLDN18, INHBA
GO:0030674	protein binding, bridging	level-03	MF	5	157	0.0025343	0.0131486	COL1A2, CHN1, FGG, COL11A1, FGA
GO:0042035	regulation of cytokine biosynthetic process	level-05	BP	4	95	0.00261844	0.0135514	RNF128, GHRL, INHBA, IGF2BP3
GO:0002062	chondrocyte differentiation	level-04	BP	4	95	0.00261844	0.0135514	SFRP2, SULF1, COL11A1, COL2A1
GO:0051129	negative regulation of cellular component organization	level-05	BP	10	589	0.0026362	0.0136264	TWIST1, SFRP2, THY1, DPYSL3, CLDN7, FAP, PBLD, RAP1GAP, SPP1, SPOCK1
GO:0008015	blood circulation	level-04	BP	9	493	0.00266919	0.0137353	COL1A2, KCNQ1, ACSM3, GUCA2B, CHGA, PTGER3, KCNE2, FGG, FGA
GO:0008083	growth factor activity	level-04	MF	5	159	0.00267197	0.0137353	TFF1, TIMP1, THBS4, INHBA, REG1A
GO:0060350	endochondral bone morphogenesis	level-05	BP	3	45	0.00268369	0.0137353	COL10A1, COL2A1, COL1A1
GO:0042743	hydrogen peroxide metabolic process	level-04	BP	3	45	0.00268369	0.0137353	DUOX2, DUOX1, DUOXA2
GO:0045933	positive regulation of muscle contraction	level-05	BP	3	45	0.00268369	0.0137353	CHGA, PTGER3, KCNQ1
GO:0048260	positive regulation of receptor-mediated endocytosis	level-06	BP	3	45	0.00268369	0.0137353	SFRP4, SERPINE1, SELE
GO:0030545	receptor regulator activity	level-02	MF	3	45	0.00268369	0.0137353	CXCL13, ADH7, SFRP2
GO:0016903	oxidoreductase activity, acting on the aldehyde or oxo group of donors	level-03	MF	3	45	0.00268369	0.0137353	ALDH1A1, ADH7, ALDH3A1
GO:0006690	icosanoid metabolic process	level-04	BP	4	96	0.00271541	0.0138636	CYP2C8, HPGD, CYP1B1, CYP2C18
GO:0001936	regulation of endothelial cell proliferation	level-06	BP	4	96	0.00271541	0.0138636	GHRL, SULF1, SPARC, THBS4
GO:0003013	circulatory system process	level-03	BP	9	497	0.00281292	0.0143303	COL1A2, KCNQ1, ACSM3, GUCA2B, CHGA, PTGER3, KCNE2, FGG, FGA
GO:0010975	regulation of neuron projection development	level-07	BP	8	404	0.00281371	0.0143303	FN1, RAB17, CHN1, THY1, DPYSL3, FAM150B, SPP1, SPOCK1
GO:0045926	negative regulation of growth	level-04	BP	6	235	0.00282844	0.0143877	SFRP2, INHBA, MT1H, MT1G, GAL, SPP1
GO:0042574	retinal metabolic process	level-04	BP	2	12	0.00286362	0.0144081	AKR1C1, CYP1B1
GO:0004062	aryl sulfotransferase activity	level-05	MF	2	12	0.00286362	0.0144081	SULT1C2, SULT1B1
GO:0050665	hydrogen peroxide biosynthetic process	level-04	BP	2	12	0.00286362	0.0144081	DUOX2, DUOX1
GO:0060452	positive regulation of cardiac muscle contraction	level-07	BP	2	12	0.00286362	0.0144081	CHGA, KCNQ1
GO:0071437	invadopodium	level-04	CC	2	12	0.00286362	0.0144081	FAP, SVIL
GO:0045188	regulation of circadian sleep/wake cycle, non-REM sleep	level-06	BP	2	12	0.00286362	0.0144081	GHRL, PTGER3
GO:0071435	potassium ion export	level-04	BP	2	12	0.00286362	0.0144081	KCNE2, KCNQ1
GO:0086013	membrane repolarization during cardiac muscle cell action potential	level-06	BP	2	12	0.00286362	0.0144081	KCNE2, KCNQ1
GO:0045056	transcytosis	level-05	BP	2	12	0.00286362	0.0144081	RAB17, PIGR
GO:0010770	positive regulation of cell morphogenesis involved in differentiation	level-06	BP	5	162	0.00288854	0.014516	TWIST1, FGA, FGG, FN1, COL1A1
GO:0015711	organic anion transport	level-05	BP	7	318	0.00289984	0.0145552	AKR1C1, CA9, CA2, SLC26A7, SLC1A2, ATP8B1, SLC16A7
GO:0030168	platelet activation	level-03	BP	5	163	0.00296347	0.0148566	COL1A2, FGA, FGG, PTGER3, COL1A1
GO:0007566	embryo implantation	level-02	BP	3	47	0.00301566	0.0151001	MMP9, TIMP1, SPP1
GO:0044463	cell projection part	level-02	CC	13	918	0.00307196	0.0153635	PLEKHO1, CA9, HOMER2, THY1, SLC1A2, DPYSL3, FAP, UCHL1, GLUL, SCRG1, PTGER3, ATP8B1, SPOCK1
GO:0044282	small molecule catabolic process	level-03	BP	7	322	0.00310167	0.0154935	ALDH1A1, TWIST1, ADH7, GLUL, ALDOB, HDC, HGD
GO:0010811	positive regulation of cell-substrate adhesion	level-05	BP	4	100	0.00312795	0.015606	FGA, FGG, FN1, COL8A1
GO:0006936	muscle contraction	level-04	BP	7	323	0.00315377	0.015715	SULF1, KCNQ1, SNTB1, CHGA, PTGER3, CKMT2, KCNE2
GO:0044057	regulation of system process	level-04	BP	9	506	0.00315876	0.015715	KCNQ1, INHBA, GHRL, CHGA, GAL, PTGER3, KCNE2, FGG, FGA
GO:0046873	metal ion transmembrane transporter activity	level-05	MF	8	412	0.00316114	0.015715	KCNJ16, KCNQ1, SLC28A2, SLC1A2, ATP4A, ATP4B, KCNE2, SCNN1B
GO:0090278	negative regulation of peptide hormone secretion	level-06	BP	3	48	0.00319067	0.0158052	GHRL, FAM3D, PTGER3
GO:0060986	endocrine hormone secretion	level-05	BP	3	48	0.00319067	0.0158052	GHRL, GAL, INHBA
GO:0016860	intramolecular oxidoreductase activity	level-03	MF	3	48	0.00319067	0.0158052	PDIA2, ERO1LB, PDILT
GO:0046983	protein dimerization activity	level-03	MF	15	1148	0.00320696	0.015867	TWIST1, HPGD, KCNE2, BCL2A1, SCGB2A1, IGJ, INHBA, CXCL13, FAP, C16orf89, DMRTA1, HOMER2, RAP1GAP, CTSE, ANO7
GO:0006821	chloride transport	level-07	BP	4	101	0.00323739	0.0159985	CA2, SLC26A7, ANO7, CLIC6
GO:0010959	regulation of metal ion transport	level-06	BP	7	325	0.00325997	0.016091	KCNQ1, KIAA1199, THY1, GAL, PTGER3, KCNE2, SCNN1B
GO:0045780	positive regulation of bone resorption	level-05	BP	2	13	0.00329169	0.0161138	CA2, SPP1
GO:0061029	eyelid development in camera-type eye	level-03	BP	2	13	0.00329169	0.0161138	TWIST1, INHBA
GO:0046852	positive regulation of bone remodeling	level-06	BP	2	13	0.00329169	0.0161138	CA2, SPP1
GO:0042748	circadian sleep/wake cycle, non-REM sleep	level-05	BP	2	13	0.00329169	0.0161138	GHRL, PTGER3
GO:0016540	protein autoprocessing	level-06	BP	2	13	0.00329169	0.0161138	TMPRSS2, CTSE
GO:2000846	regulation of corticosteroid hormone secretion	level-06	BP	2	13	0.00329169	0.0161138	GHRL, GAL
GO:0004089	carbonate dehydratase activity	level-05	MF	2	13	0.00329169	0.0161138	CA9, CA2
GO:0005543	phospholipid binding	level-03	MF	7	327	0.00336887	0.0164478	PIK3C2G, KCNQ1, ANXA10, THY1, ATP8B1, PLA2G7, PLA2G2A
GO:0016830	carbon-carbon lyase activity	level-03	MF	3	49	0.00337179	0.0164478	HDC, GLUL, ALDOB
GO:0008009	chemokine activity	level-05	MF	3	49	0.00337179	0.0164478	CXCL13, CCL18, IL8
GO:0090596	sensory organ morphogenesis	level-04	BP	6	245	0.00345251	0.0168022	TWIST1, COL2A1, THY1, CTHRC1, COL8A1, COL11A1
GO:0007204	positive regulation of cytosolic calcium ion concentration	level-09	BP	6	245	0.00345251	0.0168022	CCKBR, THY1, CXCL13, GHRL, PTGER3, KIAA1199
GO:0042803	protein homodimerization activity	level-04	MF	11	716	0.00347611	0.0168973	TWIST1, HPGD, KCNE2, BCL2A1, IGJ, FAP, C16orf89, DMRTA1, HOMER2, RAP1GAP, CTSE
GO:0043209	myelin sheath	level-02	CC	5	170	0.00352782	0.0171286	PLLP, THY1, CA2, UCHL1, GLUL
GO:0048511	rhythmic process	level-01	BP	7	330	0.00353741	0.0171529	TWIST1, INHBA, GHRL, CHGA, DMRTA1, PTGER3, SERPINE1
GO:0044089	positive regulation of cellular component biogenesis	level-04	BP	8	420	0.00354107	0.0171529	TWIST1, THBS2, NRXN3, IGJ, DPYSL3, CXCL13, GHRL, CHGA
GO:0009620	response to fungus	level-03	BP	3	50	0.00355908	0.0171802	LTF, CHGA, CHIA
GO:0002792	negative regulation of peptide secretion	level-06	BP	3	50	0.00355908	0.0171802	GHRL, FAM3D, PTGER3
GO:0019825	oxygen binding	level-03	MF	3	50	0.00355908	0.0171802	CYP2C8, CYP2C18, CYP1B1
GO:1901564	organonitrogen compound metabolic process	level-03	BP	23	2144	0.00357946	0.0172475	SULT1C2, CKMT2, ALDOB, APLP1, SULT1B1, HDC, PTGER3, TCN1, DAZ1, GUCA2B, CHGA, ERO1LB, HGD, DUOXA2, IGF2BP3, ACER2, PLA2G2A, GIF, DUOX1, GLUL, CHIA, DUOX2, KIAA1199
GO:0033559	unsaturated fatty acid metabolic process	level-05	BP	4	104	0.0035813	0.0172475	CYP2C8, HPGD, CYP1B1, CYP2C18
GO:0048666	neuron development	level-04	BP	13	936	0.00360761	0.0173541	FN1, RAB17, CHN1, THY1, DPYSL3, THBS4, GHRL, FAM150B, UCHL1, ATP8B1, CTHRC1, SPP1, SPOCK1
GO:0050796	regulation of insulin secretion	level-06	BP	5	171	0.0036143	0.0173662	GHRL, FAM3D, GLUL, PTGER3, MYRIP
GO:0098662	inorganic cation transmembrane transport	level-07	BP	10	617	0.00363935	0.0174664	KCNJ16, KCNQ1, KIAA1199, THY1, GAL, PTGER3, ATP4A, ATP4B, KCNE2, SCNN1B
GO:0042089	cytokine biosynthetic process	level-05	BP	4	105	0.00370124	0.0177429	RNF128, GHRL, INHBA, IGF2BP3
GO:0070208	protein heterotrimerization	level-08	BP	2	14	0.00374771	0.0178424	COL1A2, COL1A1
GO:0050664	oxidoreductase activity, acting on NAD(P)H, oxygen as acceptor	level-04	MF	2	14	0.00374771	0.0178424	DUOX2, DUOX1
GO:0032530	regulation of microvillus organization	level-07	BP	2	14	0.00374771	0.0178424	RAP1GAP, ATP8B1
GO:0090136	epithelial cell-cell adhesion	level-04	BP	2	14	0.00374771	0.0178424	CYP1B1, THBS4
GO:0051917	regulation of fibrinolysis	level-05	BP	2	14	0.00374771	0.0178424	SERPINE1, FAP
GO:0008191	metalloendopeptidase inhibitor activity	level-06	MF	2	14	0.00374771	0.0178424	TIMP1, SPOCK1
GO:0050709	negative regulation of protein secretion	level-06	BP	4	106	0.00382387	0.0181634	GHRL, FAM3D, FN1, PTGER3
GO:0007631	feeding behavior	level-02	BP	4	106	0.00382387	0.0181634	CCKBR, UCHL1, GAL, GHRL
GO:0060090	binding, bridging	level-02	MF	5	174	0.0038829	0.0184227	COL1A2, CHN1, FGG, COL11A1, FGA
GO:0043168	anion binding	level-03	MF	6	252	0.00394664	0.0186042	AKR1C1, SELE, AGXT2L1, HDC, GLUL, SERPINA5
GO:0002761	regulation of myeloid leukocyte differentiation	level-06	BP	4	107	0.00394922	0.0186042	LTF, CA2, CLDN18, INHBA
GO:0042107	cytokine metabolic process	level-04	BP	4	107	0.00394922	0.0186042	RNF128, GHRL, INHBA, IGF2BP3
GO:0019369	arachidonic acid metabolic process	level-05	BP	3	52	0.00395244	0.0186042	CYP2C8, CYP2C18, CYP1B1
GO:0046847	filopodium assembly	level-06	BP	3	52	0.00395244	0.0186042	RAB17, FGD4, DPYSL3
GO:0045453	bone resorption	level-06	BP	3	52	0.00395244	0.0186042	CA2, CLDN18, SPP1
GO:0002920	regulation of humoral immune response	level-05	BP	3	52	0.00395244	0.0186042	CXCL13, PGC, C3
GO:0022838	substrate-specific channel activity	level-05	MF	8	429	0.00400981	0.0188529	KCNJ16, KCNQ1, SLC26A7, ANO7, CLIC6, KCNE2, SCNN1B, AQP4
GO:0001837	epithelial to mesenchymal transition	level-05	BP	4	108	0.00407732	0.0191487	TWIST1, SFRP2, PBLD, COL1A1
GO:0055065	metal ion homeostasis	level-07	BP	9	527	0.00409649	0.019217	LTF, CCKBR, SCNN1B, THY1, CXCL13, GHRL, PTGER3, ATP4A, KIAA1199
GO:0040007	growth	level-01	BP	13	951	0.00410989	0.0192582	FN1, C3, SFRP2, INHBA, SLC1A2, MT1H, MT1G, GHRL, TM4SF4, GAL, DUOX2, SPP1, SPOCK1
GO:0040008	regulation of growth	level-03	BP	10	629	0.00415269	0.0194368	FN1, C3, SFRP2, INHBA, GHRL, MT1H, MT1G, GAL, SPP1, SPOCK1
GO:0097305	response to alcohol	level-04	BP	5	177	0.00416549	0.0194748	SPARC, ADH7, HMGCS2, INHBA, FGA
GO:0097530	granulocyte migration	level-04	BP	4	109	0.00420821	0.0195848	CCL18, IL8, PTGER3, THBS4
GO:0008391	arachidonic acid monooxygenase activity	level-04	MF	2	15	0.00423137	0.0195848	CYP2C8, CYP2C18
GO:0090026	positive regulation of monocyte chemotaxis	level-07	BP	2	15	0.00423137	0.0195848	SERPINE1, PLA2G7
GO:0086011	membrane repolarization during action potential	level-05	BP	2	15	0.00423137	0.0195848	KCNE2, KCNQ1
GO:0090177	establishment of planar polarity involved in neural tube closure	level-04	BP	2	15	0.00423137	0.0195848	CTHRC1, SFRP2
GO:0004953	icosanoid receptor activity	level-05	MF	2	15	0.00423137	0.0195848	HPGD, PTGER3
GO:0008392	arachidonic acid epoxygenase activity	level-05	MF	2	15	0.00423137	0.0195848	CYP2C8, CYP2C18
GO:0045989	positive regulation of striated muscle contraction	level-06	BP	2	15	0.00423137	0.0195848	CHGA, KCNQ1
GO:0071276	cellular response to cadmium ion	level-06	BP	2	15	0.00423137	0.0195848	MT1H, MT1G
GO:0045667	regulation of osteoblast differentiation	level-05	BP	4	110	0.0043419	0.0200741	LTF, TWIST1, CTHRC1, SFRP2
GO:0050807	regulation of synapse organization	level-05	BP	4	111	0.00447843	0.0206823	RAB17, GHRL, THBS2, NRXN3
GO:0071230	cellular response to amino acid stimulus	level-05	BP	3	55	0.00459035	0.0211522	COL1A2, HMGCS2, COL1A1
GO:0032413	negative regulation of ion transmembrane transporter activity	level-05	BP	3	55	0.00459035	0.0211522	MMP9, KCNE2, KCNQ1
GO:0001935	endothelial cell proliferation	level-03	BP	4	112	0.00461782	0.0212552	GHRL, SULF1, SPARC, THBS4
GO:0098602	single organism cell adhesion	level-02	BP	11	745	0.00464476	0.0213556	CYP1B1, FN1, NRXN3, GCNT1, THY1, THBS4, CXCL13, SELE, PTGER3, FGG, FGA
GO:0022898	regulation of transmembrane transporter activity	level-04	BP	5	182	0.00466864	0.0214418	MMP9, TWIST1, KCNE2, GAL, KCNQ1
GO:0048037	cofactor binding	level-02	MF	6	262	0.00474096	0.0215659	FMO5, HPGD, AGXT2L1, DUOX1, C3, HDC
GO:0035313	wound healing, spreading of epidermal cells	level-05	BP	2	16	0.00474232	0.0215659	MMP12, SCNN1B
GO:0036035	osteoclast development	level-05	BP	2	16	0.00474232	0.0215659	LTF, CLDN18
GO:1901017	negative regulation of potassium ion transmembrane transporter activity	level-06	BP	2	16	0.00474232	0.0215659	KCNE2, KCNQ1
GO:0045236	CXCR chemokine receptor binding	level-06	MF	2	16	0.00474232	0.0215659	CXCL13, IL8
GO:0033604	negative regulation of catecholamine secretion	level-06	BP	2	16	0.00474232	0.0215659	CHGA, PTGER3
GO:0048018	receptor agonist activity	level-03	MF	2	16	0.00474232	0.0215659	CXCL13, SFRP2
GO:2000831	regulation of steroid hormone secretion	level-05	BP	2	16	0.00474232	0.0215659	GHRL, GAL
GO:0002922	positive regulation of humoral immune response	level-06	BP	2	16	0.00474232	0.0215659	PGC, C3
GO:0005775	vacuolar lumen	level-04	CC	4	113	0.0047601	0.0216231	CTSL1, GIF, GC, PGA3
GO:0070527	platelet aggregation	level-05	BP	3	56	0.00481598	0.0218531	FGG, PTGER3, FGA
GO:0051260	protein homooligomerization	level-07	BP	6	263	0.0048264	0.0218718	AKR1C1, CLDN1, DPYSL3, THBS4, CLDN7, GLUL
GO:0022804	active transmembrane transporter activity	level-03	MF	7	350	0.00483062	0.0218718	SLC28A2, SLC2A12, SLC26A7, SLC1A2, SLC16A7, ATP4A, ATP4B
GO:0042471	ear morphogenesis	level-05	BP	4	114	0.00490529	0.0221858	TWIST1, COL11A1, CTHRC1, COL2A1
GO:0001838	embryonic epithelial tube formation	level-05	BP	4	115	0.00505343	0.022831	TWIST1, CTHRC1, IRX3, SFRP2
GO:0051480	regulation of cytosolic calcium ion concentration	level-08	BP	6	266	0.00508952	0.0229691	CCKBR, THY1, CXCL13, GHRL, PTGER3, KIAA1199
GO:0007610	behavior	level-01	BP	9	547	0.00517975	0.023351	CCKBR, NRXN3, SLC1A2, THBS4, GHRL, UCHL1, GAL, DMRTA1, PTGER3
GO:0072175	epithelial tube formation	level-04	BP	4	116	0.00520454	0.023412	TWIST1, CTHRC1, IRX3, SFRP2
GO:0010771	negative regulation of cell morphogenesis involved in differentiation	level-06	BP	4	116	0.00520454	0.023412	THY1, SPP1, PBLD, SFRP2
GO:0036477	somatodendritic compartment	level-03	CC	10	651	0.00524125	0.0234233	DNER, HOMER2, SST, THY1, UCHL1, GLUL, PTGER3, RAB17, GAL, RAP1GAP
GO:0071496	cellular response to external stimulus	level-03	BP	6	268	0.00527069	0.0234233	SFRP2, SLC1A2, COL1A1, LOC389493, GLUL, ALDOB
GO:0035930	corticosteroid hormone secretion	level-07	BP	2	17	0.00528024	0.0234233	GHRL, GAL
GO:0071294	cellular response to zinc ion	level-06	BP	2	17	0.00528024	0.0234233	MT1H, MT1G
GO:0033622	integrin activation	level-06	BP	2	17	0.00528024	0.0234233	CXCL13, FN1
GO:0034114	regulation of heterotypic cell-cell adhesion	level-05	BP	2	17	0.00528024	0.0234233	FGG, FGA
GO:0030296	protein tyrosine kinase activator activity	level-06	MF	2	17	0.00528024	0.0234233	GHRL, FAM150B
GO:1902259	regulation of delayed rectifier potassium channel activity	level-06	BP	2	17	0.00528024	0.0234233	KCNE2, KCNQ1
GO:0048521	negative regulation of behavior	level-04	BP	2	17	0.00528024	0.0234233	GHRL, PTGER3
GO:0042249	establishment of planar polarity of embryonic epithelium	level-05	BP	2	17	0.00528024	0.0234233	CTHRC1, SFRP2
GO:0033630	positive regulation of cell adhesion mediated by integrin	level-05	BP	2	17	0.00528024	0.0234233	CXCL13, SFRP2
GO:0042754	negative regulation of circadian rhythm	level-04	BP	2	17	0.00528024	0.0234233	GHRL, PTGER3
GO:0071682	endocytic vesicle lumen	level-05	CC	2	17	0.00528024	0.0234233	LTF, SPARC
GO:0042379	chemokine receptor binding	level-05	MF	3	58	0.00528706	0.0234286	CXCL13, CCL18, IL8
GO:1903169	regulation of calcium ion transmembrane transport	level-08	BP	4	117	0.00535865	0.0237147	THY1, KCNE2, KIAA1199, PTGER3
GO:0034612	response to tumor necrosis factor	level-05	BP	6	269	0.00536302	0.0237147	SELE, IL8, COL1A1, CLDN18, CHI3L1, CCL18
GO:0019207	kinase regulator activity	level-03	MF	5	189	0.00544365	0.0240457	LTF, GHRL, FAM150B, CCKBR, PKIB
GO:0045669	positive regulation of osteoblast differentiation	level-06	BP	3	59	0.00553262	0.0243611	LTF, CTHRC1, SFRP2
GO:0050891	multicellular organismal water homeostasis	level-03	BP	3	59	0.00553262	0.0243611	CLDN1, SCNN1B, AQP4
GO:1904427	positive regulation of calcium ion transmembrane transport	level-07	BP	3	59	0.00553262	0.0243611	THY1, KCNE2, KIAA1199
GO:1901699	cellular response to nitrogen compound	level-04	BP	9	553	0.00554459	0.024388	COL1A2, KCNQ1, RAB31, CA2, APLP1, COL1A1, GHRL, ALDOB, HMGCS2
GO:0034284	response to monosaccharide	level-05	BP	5	190	0.00556133	0.0244358	HMGCS2, GLUL, FN1, ALDOB, SPARC
GO:0046486	glycerolipid metabolic process	level-04	BP	7	361	0.00567867	0.0249251	PIK3C2G, AADAC, AGXT2L1, LIPF, C3, CWH43, PLA2G2A
GO:0030295	protein kinase activator activity	level-05	MF	3	60	0.00578491	0.0253379	LTF, GHRL, FAM150B
GO:0002548	monocyte chemotaxis	level-04	BP	3	60	0.00578491	0.0253379	SERPINE1, CCL18, PLA2G7
GO:0043549	regulation of kinase activity	level-05	BP	11	769	0.00583139	0.0254396	LTF, ZAK, CCKBR, SFRP2, THY1, PKIB, GHRL, FAM150B, UCHL1, CHI3L1, KIAA1199
GO:0051923	sulfation	level-04	BP	2	18	0.00584481	0.0254396	SULT1C2, SULT1B1
GO:0030033	microvillus assembly	level-06	BP	2	18	0.00584481	0.0254396	RAP1GAP, ATP8B1
GO:0031690	adrenergic receptor binding	level-05	MF	2	18	0.00584481	0.0254396	UCHL1, APLP1
GO:0099625	ventricular cardiac muscle cell membrane repolarization	level-06	BP	2	18	0.00584481	0.0254396	KCNE2, KCNQ1
GO:0060307	regulation of ventricular cardiac muscle cell membrane repolarization	level-06	BP	2	18	0.00584481	0.0254396	KCNE2, KCNQ1
GO:0097193	intrinsic apoptotic signaling pathway	level-04	BP	6	275	0.0059421	0.025836	CYP1B1, BCL2A1, SFRP2, MMP9, MAGEA3, PDIA2
GO:0090288	negative regulation of cellular response to growth factor stimulus	level-05	BP	4	121	0.00600555	0.0260846	CXCL13, SULF1, PBLD, SFRP2
GO:0045670	regulation of osteoclast differentiation	level-07	BP	3	61	0.006044	0.0262243	LTF, CA2, CLDN18
GO:0006875	cellular metal ion homeostasis	level-06	BP	8	461	0.00607382	0.0263262	LTF, CCKBR, THY1, CXCL13, GHRL, PTGER3, ATP4A, KIAA1199
GO:0010977	negative regulation of neuron projection development	level-07	BP	4	122	0.00617502	0.026737	SPOCK1, THY1, SPP1, DPYSL3
GO:0098656	anion transmembrane transport	level-06	BP	5	196	0.00630543	0.0272644	ANO7, CLIC6, SLC26A7, SLC16A7, SLC1A2
GO:0051965	positive regulation of synapse assembly	level-05	BP	3	62	0.00630992	0.0272644	GHRL, THBS2, NRXN3
GO:0048589	developmental growth	level-02	BP	9	565	0.00633371	0.0273388	FN1, C3, SFRP2, SLC1A2, GHRL, GAL, TM4SF4, DUOX2, SPP1
GO:0051302	regulation of cell division	level-04	BP	4	123	0.00634764	0.0273705	SVIL, GKN1, THBS4, SFRP2
GO:0009628	response to abiotic stimulus	level-02	BP	14	1122	0.00641941	0.0274946	TWIST1, CA9, COL11A1, SFRP2, SST, SLC1A2, ALDH3A1, COL1A1, ZAK, CHI3L1, CA2, HMGCS2, SCNN1B, SPARC
GO:0004029	aldehyde dehydrogenase (NAD) activity	level-05	MF	2	19	0.0064357	0.0274946	ALDH1A1, ALDH3A1
GO:0051953	negative regulation of amine transport	level-05	BP	2	19	0.0064357	0.0274946	CHGA, PTGER3
GO:0043034	costamere	level-03	CC	2	19	0.0064357	0.0274946	SVIL, AHNAK2
GO:1903010	regulation of bone development	level-05	BP	2	19	0.0064357	0.0274946	LTF, CLDN18
GO:0050901	leukocyte tethering or rolling	level-06	BP	2	19	0.0064357	0.0274946	GCNT1, SELE
GO:0003094	glomerular filtration	level-05	BP	2	19	0.0064357	0.0274946	IGJ, SULF1
GO:0004806	triglyceride lipase activity	level-05	MF	2	19	0.0064357	0.0274946	AADAC, LIPF
GO:0032409	regulation of transporter activity	level-03	BP	5	197	0.0064359	0.0274946	MMP9, TWIST1, KCNE2, GAL, KCNQ1
GO:0071900	regulation of protein serine/threonine kinase activity	level-07	BP	8	466	0.00645817	0.0275615	LTF, ZAK, SFRP2, PKIB, GHRL, UCHL1, CHI3L1, KIAA1199
GO:0010720	positive regulation of cell development	level-06	BP	8	467	0.00653721	0.0278702	TWIST1, FN1, DPYSL3, COL1A1, FAM150B, IRX3, FGG, FGA
GO:0032024	positive regulation of insulin secretion	level-07	BP	3	63	0.00658273	0.0280069	GHRL, GLUL, MYRIP
GO:0042446	hormone biosynthetic process	level-03	BP	3	63	0.00658273	0.0280069	DUOX2, AKR1B15, DUOX1
GO:0019838	growth factor binding	level-03	MF	4	125	0.00670243	0.0284583	CXCL13, COL1A2, COL2A1, COL1A1
GO:0008509	anion transmembrane transporter activity	level-04	MF	5	199	0.00670252	0.0284583	ANO7, CLIC6, SLC26A7, SLC16A7, SLC1A2
GO:0045682	regulation of epidermis development	level-04	BP	3	64	0.00686246	0.0291077	SFRP4, GAL, REG3A
GO:0051224	negative regulation of protein transport	level-05	BP	5	201	0.00697678	0.0295625	GHRL, FAM3D, PTGER3, PBLD, FN1
GO:0042813	Wnt-activated receptor activity	level-04	MF	2	20	0.0070526	0.0297928	SFRP4, SFRP2
GO:0097205	renal filtration	level-04	BP	2	20	0.0070526	0.0297928	IGJ, SULF1
GO:0009235	cobalamin metabolic process	level-04	BP	2	20	0.0070526	0.0297928	GIF, TCN1
GO:0045785	positive regulation of cell adhesion	level-04	BP	7	377	0.00710513	0.0299842	FN1, SFRP2, THY1, CXCL13, COL8A1, FGG, FGA
GO:0000287	magnesium ion binding	level-05	MF	5	202	0.00711681	0.0300031	ATP4A, ATP8B1, ZAK, GLUL, GEM
GO:0014812	muscle cell migration	level-04	BP	3	65	0.00714916	0.0300785	PLEKHO1, SERPINE1, THBS4
GO:0050909	sensory perception of taste	level-06	BP	3	65	0.00714916	0.0300785	AZGP1, SCNN1B, PIGR
GO:0099568	cytoplasmic region	level-04	CC	6	287	0.00723515	0.0303789	SELE, COL10A1, UCHL1, MYRIP, FGG, FGA
GO:0045121	membrane raft	level-04	CC	6	287	0.00723515	0.0303789	RGS16, SELE, SULF1, KCNQ1, THY1, PLLP
GO:0044344	cellular response to fibroblast growth factor stimulus	level-04	BP	4	128	0.00725885	0.0304476	CXCL13, IL8, SULF1, COL1A1
GO:0098857	membrane microdomain	level-03	CC	6	288	0.00735137	0.0307737	RGS16, SELE, SULF1, KCNQ1, THY1, PLLP
GO:0048638	regulation of developmental growth	level-04	BP	6	288	0.00735137	0.0307737	FN1, SFRP2, C3, GHRL, GAL, SPP1
GO:0019209	kinase activator activity	level-04	MF	3	66	0.00744287	0.0310942	LTF, GHRL, FAM150B
GO:0019229	regulation of vasoconstriction	level-06	BP	3	66	0.00744287	0.0310942	FGG, PTGER3, FGA
GO:0008270	zinc ion binding	level-06	MF	14	1146	0.00764341	0.0317971	CA9, CPA2, MMP9, STAG3L1, MMP12, CA2, MT1G, RNF128, TRIM50, MT1H, ADH7, ADH1C, MYRIP, ESRRG
GO:0098743	cell aggregation	level-01	BP	2	21	0.00769519	0.0317971	COL11A1, COL2A1
GO:0001502	cartilage condensation	level-02	BP	2	21	0.00769519	0.0317971	COL11A1, COL2A1
GO:0090025	regulation of monocyte chemotaxis	level-06	BP	2	21	0.00769519	0.0317971	SERPINE1, PLA2G7
GO:0050427	3'-phosphoadenosine 5'-phosphosulfate metabolic process	level-04	BP	2	21	0.00769519	0.0317971	SULT1C2, SULT1B1
GO:0099623	regulation of cardiac muscle cell membrane repolarization	level-05	BP	2	21	0.00769519	0.0317971	KCNE2, KCNQ1
GO:0042753	positive regulation of circadian rhythm	level-04	BP	2	21	0.00769519	0.0317971	GHRL, PTGER3
GO:0060351	cartilage development involved in endochondral bone morphogenesis	level-05	BP	2	21	0.00769519	0.0317971	COL2A1, COL1A1
GO:0046697	decidualization	level-03	BP	2	21	0.00769519	0.0317971	GHRL, SPP1
GO:0004198	calcium-dependent cysteine-type endopeptidase activity	level-07	MF	2	21	0.00769519	0.0317971	CAPN9, CAPN8
GO:0061756	leukocyte adhesion to vascular endothelial cell	level-05	BP	2	21	0.00769519	0.0317971	GCNT1, SELE
GO:0031175	neuron projection development	level-05	BP	11	801	0.00777173	0.0320815	FN1, RAB17, CHN1, THY1, DPYSL3, THBS4, GHRL, FAM150B, UCHL1, SPP1, SPOCK1
GO:0035148	tube formation	level-03	BP	4	131	0.00784491	0.0323515	TWIST1, CTHRC1, IRX3, SFRP2
GO:0007568	aging	level-02	BP	6	293	0.00795283	0.0327317	TWIST1, TIMP1, SLC1A2, ALDH3A1, SERPINE1, KCNE2
GO:0005769	early endosome	level-06	CC	6	293	0.00795283	0.0327317	KCNQ1, RAB31, RAB17, DNER, REP15, RAP1GAP
GO:0071560	cellular response to transforming growth factor beta stimulus	level-04	BP	5	208	0.00799845	0.0328869	COL1A2, HPGD, FN1, PBLD, COL1A1
GO:0005905	clathrin-coated pit	level-02	CC	3	68	0.00805146	0.0330396	SELE, KIAA1199, EPN3
GO:0016835	carbon-oxygen lyase activity	level-03	MF	3	68	0.00805146	0.0330396	CA9, AGXT2L1, CA2
GO:0031253	cell projection membrane	level-03	CC	6	294	0.00807725	0.0331127	PLEKHO1, CA9, SLC1A2, FAP, ATP8B1, PTGER3
GO:0016337	single organismal cell-cell adhesion	level-03	BP	10	696	0.00815722	0.0334077	CYP1B1, NRXN3, GCNT1, THY1, THBS4, CXCL13, SELE, PTGER3, FGG, FGA
GO:0003012	muscle system process	level-03	BP	7	388	0.00822946	0.0336704	SULF1, KCNQ1, SNTB1, CHGA, PTGER3, CKMT2, KCNE2
GO:0015081	sodium ion transmembrane transporter activity	level-06	MF	4	133	0.00825239	0.033731	ATP4A, SCNN1B, SLC1A2, SLC28A2
GO:0034035	purine ribonucleoside bisphosphate metabolic process	level-06	BP	2	22	0.00836315	0.0339636	SULT1C2, SULT1B1
GO:0032402	melanosome transport	level-05	BP	2	22	0.00836315	0.0339636	RAB17, RAB27B
GO:0007567	parturition	level-03	BP	2	22	0.00836315	0.0339636	HPGD, PTGER3
GO:0030728	ovulation	level-03	BP	2	22	0.00836315	0.0339636	HPGD, INHBA
GO:0005242	inward rectifier potassium channel activity	level-06	MF	2	22	0.00836315	0.0339636	KCNJ16, KCNE2
GO:0042744	hydrogen peroxide catabolic process	level-05	BP	2	22	0.00836315	0.0339636	DUOX2, DUOX1
GO:0035690	cellular response to drug	level-04	BP	3	69	0.00836643	0.0339636	ACER2, KCNE2, KCNQ1
GO:1903522	regulation of blood circulation	level-05	BP	6	297	0.0084589	0.0342031	KCNQ1, CHGA, PTGER3, KCNE2, FGG, FGA
GO:0060491	regulation of cell projection assembly	level-04	BP	4	134	0.00846124	0.0342031	RAB17, RAP1GAP, ATP8B1, DPYSL3
GO:0071774	response to fibroblast growth factor	level-03	BP	4	134	0.00846124	0.0342031	CXCL13, IL8, SULF1, COL1A1
GO:1904950	negative regulation of establishment of protein localization	level-04	BP	5	211	0.00846652	0.0342031	GHRL, FAM3D, PTGER3, PBLD, FN1
GO:0071559	response to transforming growth factor beta	level-03	BP	5	211	0.00846652	0.0342031	COL1A2, HPGD, FN1, PBLD, COL1A1
GO:0007588	excretion	level-03	BP	3	70	0.00868855	0.035032	GUCA2B, SCNN1B, PTGER3
GO:0030104	water homeostasis	level-05	BP	3	70	0.00868855	0.035032	CLDN1, SCNN1B, AQP4
GO:0008324	cation transmembrane transporter activity	level-04	MF	9	596	0.00877373	0.0353412	KCNJ16, KCNQ1, SLC28A2, SLC2A12, SLC1A2, ATP4A, ATP4B, KCNE2, SCNN1B
GO:0030534	adult behavior	level-02	BP	4	136	0.00888924	0.0357719	GHRL, UCHL1, SLC1A2, NRXN3
GO:0009755	hormone-mediated signaling pathway	level-03	BP	5	214	0.00895323	0.0359503	SCGB2A1, GHRL, SST, SSTR1, ESRRG
GO:0009743	response to carbohydrate	level-04	BP	5	214	0.00895323	0.0359503	HMGCS2, GLUL, FN1, ALDOB, SPARC
GO:0005791	rough endoplasmic reticulum	level-05	CC	3	71	0.00901786	0.0359503	GLUL, ALDOB, FGA
GO:0019682	glyceraldehyde-3-phosphate metabolic process	level-04	BP	2	23	0.00905618	0.0359503	ALDH1A1, ALDOB
GO:0051904	pigment granule transport	level-04	BP	2	23	0.00905618	0.0359503	RAB17, RAB27B
GO:0010719	negative regulation of epithelial to mesenchymal transition	level-05	BP	2	23	0.00905618	0.0359503	PBLD, SFRP2
GO:0045187	regulation of circadian sleep/wake cycle, sleep	level-05	BP	2	23	0.00905618	0.0359503	GHRL, PTGER3
GO:0008210	estrogen metabolic process	level-04	BP	2	23	0.00905618	0.0359503	CYP1B1, AKR1B15
GO:0034367	macromolecular complex remodeling	level-04	BP	2	23	0.00905618	0.0359503	PLA2G7, PLA2G2A
GO:0033688	regulation of osteoblast proliferation	level-05	BP	2	23	0.00905618	0.0359503	LTF, CTHRC1
GO:0034368	protein-lipid complex remodeling	level-05	BP	2	23	0.00905618	0.0359503	PLA2G7, PLA2G2A
GO:0090023	positive regulation of neutrophil chemotaxis	level-07	BP	2	23	0.00905618	0.0359503	IL8, THBS4
GO:0034369	plasma lipoprotein particle remodeling	level-03	BP	2	23	0.00905618	0.0359503	PLA2G7, PLA2G2A
GO:0032401	establishment of melanosome localization	level-06	BP	2	23	0.00905618	0.0359503	RAB17, RAB27B
GO:0022607	cellular component assembly	level-03	BP	24	2458	0.00906317	0.0359503	CLDN1, NRXN3, RAB17, FGD4, THBS2, DNER, IGJ, THY1, GHRL, RAP1GAP, FGG, FGA, COL1A2, TWIST1, COL1A1, CXCL13, ATP8B1, ALDOB, AKR1C1, FN1, DPYSL3, THBS4, CLDN7, GLUL
GO:0005770	late endosome	level-06	CC	5	215	0.00911967	0.03614	PGA3, RAB27B, RNF128, KCNQ1, RAB31
GO:0098742	cell-cell adhesion via plasma-membrane adhesion molecules	level-04	BP	5	216	0.00928824	0.036738	CLDN7, CLDN1, SELE, CLDN18, REG3A
GO:0043270	positive regulation of ion transport	level-05	BP	5	216	0.00928824	0.036738	THY1, GAL, KCNE2, KIAA1199, KCNQ1
GO:0016788	hydrolase activity, acting on ester bonds	level-03	MF	10	711	0.00936562	0.0370089	AADAC, CCKBR, LIPF, CA2, AZGP1, FBP2, PLA2G7, PLA2G2A, LIPH, SULF1
GO:0007167	enzyme linked receptor protein signaling pathway	level-04	BP	12	942	0.00967904	0.0381002	COL1A2, HPGD, SULF1, SFRP2, MMP9, CHN1, INHBA, PIGR, GHRL, CILP, SH3GL2, PBLD
GO:0051781	positive regulation of cell division	level-05	BP	3	73	0.00969817	0.0381002	SVIL, GKN1, THBS4
GO:0038034	signal transduction in absence of ligand	level-03	BP	3	73	0.00969817	0.0381002	INHBA, BCL2A1, COL2A1
GO:0097192	extrinsic apoptotic signaling pathway in absence of ligand	level-04	BP	3	73	0.00969817	0.0381002	INHBA, BCL2A1, COL2A1
GO:0031904	endosome lumen	level-04	CC	2	24	0.00977396	0.0381002	CTSL1, PGA3
GO:0045671	negative regulation of osteoclast differentiation	level-08	BP	2	24	0.00977396	0.0381002	LTF, CLDN18
GO:0051905	establishment of pigment granule localization	level-05	BP	2	24	0.00977396	0.0381002	RAB17, RAB27B
GO:0044241	lipid digestion	level-03	BP	2	24	0.00977396	0.0381002	AKR1C1, LIPH
GO:0033764	steroid dehydrogenase activity, acting on the CH-OH group of donors, NAD or NADP as acceptor	level-04	MF	2	24	0.00977396	0.0381002	AKR1C1, AKR1B15
GO:0002092	positive regulation of receptor internalization	level-06	BP	2	24	0.00977396	0.0381002	SFRP4, SELE
GO:0086005	ventricular cardiac muscle cell action potential	level-07	BP	2	24	0.00977396	0.0381002	KCNE2, KCNQ1
GO:0035902	response to immobilization stress	level-03	BP	2	24	0.00977396	0.0381002	TFF1, GAL
GO:0050996	positive regulation of lipid catabolic process	level-06	BP	2	24	0.00977396	0.0381002	TWIST1, AADAC
GO:0015293	symporter activity	level-05	MF	4	140	0.00978709	0.0381002	SLC2A12, SLC16A7, SLC28A2, SLC1A2
GO:0050880	regulation of blood vessel size	level-05	BP	4	140	0.00978709	0.0381002	CHGA, FGG, PTGER3, FGA
GO:0022890	inorganic cation transmembrane transporter activity	level-04	MF	8	502	0.00979465	0.0381002	KCNJ16, KCNQ1, SLC28A2, SLC1A2, ATP4A, ATP4B, KCNE2, SCNN1B
GO:0045859	regulation of protein kinase activity	level-06	BP	10	716	0.00979745	0.0381002	LTF, ZAK, SFRP2, THY1, PKIB, GHRL, FAM150B, UCHL1, CHI3L1, KIAA1199
GO:0007178	transmembrane receptor protein serine/threonine kinase signaling pathway	level-05	BP	6	308	0.00996934	0.0386963	COL1A2, HPGD, SULF1, SFRP2, INHBA, PBLD
GO:1902495	transmembrane transporter complex	level-02	CC	6	308	0.00996934	0.0386963	KCNJ16, KCNQ1, CLIC6, ATP4B, KCNE2, SCNN1B
GO:0003924	GTPase activity	level-07	MF	5	220	0.00998398	0.038717	RAB17, RAP1GAP, RAB31, RAB27B, GEM
GO:0035150	regulation of tube size	level-04	BP	4	141	0.0100204	0.0387859	CHGA, FGG, PTGER3, FGA
GO:0055067	monovalent inorganic cation homeostasis	level-07	BP	4	141	0.0100204	0.0387859	SCNN1B, CA2, SLC26A7, ATP4A
GO:0005902	microvillus	level-05	CC	3	75	0.0104076	0.0401727	CA9, GIF, CA2
GO:0045921	positive regulation of exocytosis	level-06	BP	3	75	0.0104076	0.0401727	FGG, RAB27B, FGA
GO:0034109	homotypic cell-cell adhesion	level-04	BP	3	75	0.0104076	0.0401727	FGG, PTGER3, FGA
GO:0032400	melanosome localization	level-06	BP	2	25	0.0105162	0.0404043	RAB17, RAB27B
GO:0099622	cardiac muscle cell membrane repolarization	level-05	BP	2	25	0.0105162	0.0404043	KCNE2, KCNQ1
GO:0042749	regulation of circadian sleep/wake cycle	level-04	BP	2	25	0.0105162	0.0404043	GHRL, PTGER3
GO:0045745	positive regulation of G-protein coupled receptor protein signaling pathway	level-06	BP	2	25	0.0105162	0.0404043	CHGA, C3
GO:0010800	positive regulation of peptidyl-threonine phosphorylation	level-09	BP	2	25	0.0105162	0.0404043	KIAA1199, CHI3L1
GO:0019637	organophosphate metabolic process	level-03	BP	13	1073	0.0106388	0.0408377	ALDH1A1, PIK3C2G, SULT1C2, AGXT2L1, PLA2G2A, CWH43, GUCA2B, APLP1, SULT1B1, CHGA, ALDOB, PTGER3, CCKBR
GO:0043627	response to estrogen	level-02	BP	3	76	0.0107733	0.041316	GHRL, CA2, GAL
GO:0001655	urogenital system development	level-04	BP	6	314	0.0108696	0.0416084	SULF1, CA2, GCNT1, SERPINB5, IRX3, HMGCS2
GO:1990351	transporter complex	level-02	CC	6	314	0.0108696	0.0416084	KCNJ16, KCNQ1, CLIC6, ATP4B, KCNE2, SCNN1B
GO:0050808	synapse organization	level-03	BP	5	225	0.0109029	0.0416978	RAB17, GHRL, THBS2, NRXN3, DNER
GO:0038023	signaling receptor activity	level-02	MF	15	1322	0.010988	0.0419844	SFRP4, SELE, CCKBR, OR4N2, DNER, NRXN3, SSTR1, PIGR, SFRP2, HPGD, GPRC5C, PTGER3, OR10G8, GAL, ESRRG
GO:0098552	side of membrane	level-02	CC	7	412	0.0111305	0.0424091	SCNN1B, THY1, AQP4, FGA, FGG, SERPINA5, GEM
GO:2001242	regulation of intrinsic apoptotic signaling pathway	level-06	BP	4	146	0.011241	0.0424091	MMP9, PDIA2, MAGEA3, SFRP2
GO:0005764	lysosome	level-06	CC	8	515	0.0112695	0.0424091	GIF, GC, KCNQ1, CHGA, ALDOB, CTSL1, KCNE2, TSPAN1
GO:0000323	lytic vacuole	level-05	CC	8	515	0.0112695	0.0424091	GIF, GC, KCNQ1, CHGA, ALDOB, CTSL1, KCNE2, TSPAN1
GO:0044319	wound healing, spreading of cells	level-04	BP	2	26	0.0112826	0.0424091	MMP12, SCNN1B
GO:0034105	positive regulation of tissue remodeling	level-05	BP	2	26	0.0112826	0.0424091	CA2, SPP1
GO:0033687	osteoblast proliferation	level-02	BP	2	26	0.0112826	0.0424091	LTF, CTHRC1
GO:0072378	blood coagulation, fibrin clot formation	level-03	BP	2	26	0.0112826	0.0424091	FGG, FGA
GO:0048520	positive regulation of behavior	level-04	BP	2	26	0.0112826	0.0424091	GHRL, PTGER3
GO:0045992	negative regulation of embryonic development	level-05	BP	2	26	0.0112826	0.0424091	SULF1, SFRP2
GO:0030878	thyroid gland development	level-05	BP	2	26	0.0112826	0.0424091	RAP1GAP, DUOX2
GO:0032350	regulation of hormone metabolic process	level-04	BP	2	26	0.0112826	0.0424091	GAL, DUOXA2
GO:0051875	pigment granule localization	level-05	BP	2	26	0.0112826	0.0424091	RAB17, RAB27B
GO:0032528	microvillus organization	level-05	BP	2	26	0.0112826	0.0424091	RAP1GAP, ATP8B1
GO:0050802	circadian sleep/wake cycle, sleep	level-03	BP	2	26	0.0112826	0.0424091	GHRL, PTGER3
GO:1901381	positive regulation of potassium ion transmembrane transport	level-05	BP	2	26	0.0112826	0.0424091	GAL, KCNQ1
GO:0090505	epiboly involved in wound healing	level-07	BP	2	26	0.0112826	0.0424091	MMP12, SCNN1B
GO:0071624	positive regulation of granulocyte chemotaxis	level-07	BP	2	26	0.0112826	0.0424091	IL8, THBS4
GO:0043547	positive regulation of GTPase activity	level-06	BP	9	622	0.0113216	0.0425175	ALDH1A1, RGS16, ODAM, CHN1, THY1, CXCL13, CCL18, RAP1GAP, FGD4
GO:0015291	secondary active transmembrane transporter activity	level-04	MF	5	229	0.0116785	0.0438181	SLC2A12, SLC26A7, SLC16A7, SLC28A2, SLC1A2
GO:0005216	ion channel activity	level-04	MF	7	417	0.0118178	0.0443006	KCNJ16, KCNQ1, SLC26A7, ANO7, CLIC6, KCNE2, SCNN1B
GO:0034446	substrate adhesion-dependent cell spreading	level-04	BP	3	79	0.0119148	0.044544	FGG, FN1, FGA
GO:0005254	chloride channel activity	level-06	MF	3	79	0.0119148	0.044544	SLC26A7, ANO7, CLIC6
GO:0072376	protein activation cascade	level-02	BP	3	79	0.0119148	0.044544	FGA, FGG, C3
GO:0071772	response to BMP	level-03	BP	4	149	0.0120173	0.0448466	FN1, SULF1, COL2A1, SFRP2
GO:0071773	cellular response to BMP stimulus	level-04	BP	4	149	0.0120173	0.0448466	FN1, SULF1, COL2A1, SFRP2
GO:0060512	prostate gland morphogenesis	level-03	BP	2	27	0.0120728	0.0448527	SULF1, SERPINB5
GO:0090504	epiboly	level-06	BP	2	27	0.0120728	0.0448527	MMP12, SCNN1B
GO:0090022	regulation of neutrophil chemotaxis	level-06	BP	2	27	0.0120728	0.0448527	IL8, THBS4
GO:0060306	regulation of membrane repolarization	level-04	BP	2	27	0.0120728	0.0448527	KCNE2, KCNQ1
GO:0016229	steroid dehydrogenase activity	level-03	MF	2	27	0.0120728	0.0448527	AKR1C1, AKR1B15
GO:0042326	negative regulation of phosphorylation	level-08	BP	7	419	0.0121011	0.0448775	TWIST1, SFRP2, THY1, INHBA, PKIB, UCHL1, PBLD
GO:0048608	reproductive structure development	level-03	BP	7	419	0.0121011	0.0448775	SULF1, SFRP2, INHBA, SERPINB5, GHRL, DMRTA1, SPP1
GO:0004888	transmembrane signaling receptor activity	level-03	MF	14	1216	0.0122997	0.0454502	SFRP4, SELE, CCKBR, OR4N2, DNER, NRXN3, SSTR1, PIGR, SFRP2, HPGD, GPRC5C, PTGER3, OR10G8, GAL
GO:0022404	molting cycle process	level-02	BP	3	80	0.0123101	0.0454502	SOX21, GAL, INHBA
GO:0070098	chemokine-mediated signaling pathway	level-05	BP	3	80	0.0123101	0.0454502	CXCL13, CCL18, IL8
GO:0001942	hair follicle development	level-03	BP	3	80	0.0123101	0.0454502	SOX21, GAL, INHBA
GO:0022405	hair cycle process	level-03	BP	3	80	0.0123101	0.0454502	SOX21, GAL, INHBA
GO:0022836	gated channel activity	level-05	MF	6	324	0.0124956	0.0460814	KCNJ16, KCNQ1, ANO7, CLIC6, KCNE2, SCNN1B
GO:0005975	carbohydrate metabolic process	level-03	BP	10	744	0.0125032	0.0460814	ALDH1A1, GHRL, GCNT1, ACER2, TFF1, FBP2, MUC6, ALDOB, CHI3L1, CHIA
GO:0043542	endothelial cell migration	level-06	BP	4	151	0.0125534	0.0461439	CXCL13, FAP, CYP1B1, SPARC
GO:0031406	carboxylic acid binding	level-04	MF	4	151	0.0125534	0.0461439	AKR1C1, SELE, GLUL, SERPINA5
GO:0017157	regulation of exocytosis	level-05	BP	4	151	0.0125534	0.0461439	RAB26, FGG, RAB27B, FGA
GO:1902106	negative regulation of leukocyte differentiation	level-06	BP	3	81	0.0127129	0.0466065	LTF, CLDN18, INHBA
GO:0042310	vasoconstriction	level-08	BP	3	81	0.0127129	0.0466065	FGG, PTGER3, FGA
GO:0070613	regulation of protein processing	level-07	BP	3	81	0.0127129	0.0466065	SERPINE1, MAGEA3, C3
GO:0022411	cellular component disassembly	level-03	BP	9	635	0.0127865	0.0468308	SFRP4, FN1, FAP, MMP12, TIMP1, MMP9, REP15, CTSL1, SPP1
GO:0016853	isomerase activity	level-02	MF	4	152	0.0128272	0.0468308	PDIA2, ERO1LB, PBLD, PDILT
GO:0030177	positive regulation of Wnt signaling pathway	level-06	BP	4	152	0.0128272	0.0468308	SFRP4, SFRP2, SULF1, COL1A1
GO:0015992	proton transport	level-05	BP	4	152	0.0128272	0.0468308	TWIST1, ATP4B, SLC2A12, ATP4A
GO:0061458	reproductive system development	level-04	BP	7	424	0.0128308	0.0468308	SULF1, SFRP2, INHBA, SERPINB5, GHRL, DMRTA1, SPP1
GO:0002675	positive regulation of acute inflammatory response	level-07	BP	2	28	0.0128866	0.0468308	PTGER3, C3
GO:1900026	positive regulation of substrate adhesion-dependent cell spreading	level-06	BP	2	28	0.0128866	0.0468308	FGG, FGA
GO:0015721	bile acid and bile salt transport	level-06	BP	2	28	0.0128866	0.0468308	AKR1C1, ATP8B1
GO:0071855	neuropeptide receptor binding	level-05	MF	2	28	0.0128866	0.0468308	CCKBR, GAL
GO:0022410	circadian sleep/wake cycle process	level-04	BP	2	28	0.0128866	0.0468308	GHRL, PTGER3
GO:1903317	regulation of protein maturation	level-06	BP	3	82	0.0131232	0.0475657	SERPINE1, MAGEA3, C3
GO:0098773	skin epidermis development	level-05	BP	3	82	0.0131232	0.0475657	SOX21, GAL, INHBA
GO:0001843	neural tube closure	level-05	BP	3	82	0.0131232	0.0475657	TWIST1, CTHRC1, SFRP2
GO:0006818	hydrogen transport	level-04	BP	4	154	0.013386	0.0484339	TWIST1, ATP4B, SLC2A12, ATP4A
GO:0071229	cellular response to acid chemical	level-04	BP	4	154	0.013386	0.0484339	AKR1C1, COL1A2, HMGCS2, COL1A1
GO:0045778	positive regulation of ossification	level-05	BP	3	83	0.0135409	0.0488247	LTF, CTHRC1, SFRP2
GO:0008514	organic anion transmembrane transporter activity	level-05	MF	3	83	0.0135409	0.0488247	SLC26A7, SLC16A7, SLC1A2
GO:0060606	tube closure	level-04	BP	3	83	0.0135409	0.0488247	TWIST1, CTHRC1, SFRP2
GO:0048640	negative regulation of developmental growth	level-05	BP	3	83	0.0135409	0.0488247	GAL, SPP1, SFRP2
GO:0005938	cell cortex	level-05	CC	5	238	0.0135589	0.0488472	FGA, SELE, FGG, COL10A1, MYRIP
GO:0032403	protein complex binding	level-03	MF	10	754	0.0135949	0.0489346	FN1, SFRP2, MMP9, IGJ, THY1, THBS4, FAP, CTSL1, SVIL, SPARC
GO:0002831	regulation of response to biotic stimulus	level-04	BP	5	239	0.0137797	0.0495568	LTF, CLDN7, KCNQ1, PGC, REP15
GO:0030136	clathrin-coated vesicle	level-06	CC	4	156	0.01396	0.0500976	SH3GL2, KIAA1199, RAB27B, EPN3
GO:0030593	neutrophil chemotaxis	level-05	BP	3	84	0.0139662	0.0500976	CCL18, IL8, THBS4
GO:0050886	endocrine process	level-03	BP	3	84	0.0139662	0.0500976	GHRL, GAL, INHBA
GO:0030799	regulation of cyclic nucleotide metabolic process	level-07	BP	4	157	0.0142529	0.0510673	CHGA, PTGER3, APLP1, GUCA2B
GO:0070271	protein complex biogenesis	level-03	BP	15	1365	0.0142853	0.0510673	AKR1C1, TWIST1, CLDN7, CLDN1, THBS4, IGJ, DPYSL3, COL1A1, CXCL13, GLUL, ALDOB, FN1, COL1A2, FGG, FGA
GO:0006461	protein complex assembly	level-05	BP	15	1365	0.0142853	0.0510673	AKR1C1, TWIST1, CLDN7, CLDN1, THBS4, IGJ, DPYSL3, COL1A1, CXCL13, GLUL, ALDOB, FN1, COL1A2, FGG, FGA
GO:0030099	myeloid cell differentiation	level-04	BP	6	334	0.0142856	0.0510673	LTF, MMP9, CA2, INHBA, MT1G, CLDN18
GO:0060021	palate development	level-03	BP	3	85	0.014399	0.0512087	TWIST1, INHBA, COL2A1
GO:0045638	negative regulation of myeloid cell differentiation	level-06	BP	3	85	0.014399	0.0512087	LTF, CLDN18, INHBA
GO:0030316	osteoclast differentiation	level-06	BP	3	85	0.014399	0.0512087	LTF, CA2, CLDN18
GO:1903409	reactive oxygen species biosynthetic process	level-03	BP	3	85	0.014399	0.0512087	CYP1B1, DUOX2, DUOX1
GO:0043154	negative regulation of cysteine-type endopeptidase activity involved in apoptotic process	level-08	BP	3	85	0.014399	0.0512087	MMP9, MAGEA3, SFRP2
GO:0006029	proteoglycan metabolic process	level-05	BP	3	85	0.014399	0.0512087	SULF1, COL11A1, COL2A1
GO:0005829	cytosol	level-04	CC	30	3407	0.0144636	0.0513947	ALDH1A1, SULT1C2, GC, CA2, CHN1, ALDH3A1, SULT1B1, FBP2, UCHL1, HDC, DPYSL3, SH3GL2, FGD4, AKR7A3, THY1, GHRL, RAP1GAP, HGD, PIK3C2G, IGF2BP3, ALDOB, ADH1C, AKR1C1, HPGD, ADH7, NNMT, C16orf89, GLUL, ANO7, AKR1B15
GO:0046688	response to copper ion	level-05	BP	2	30	0.0145837	0.0515133	MT1G, ALDOB
GO:0001953	negative regulation of cell-matrix adhesion	level-06	BP	2	30	0.0145837	0.0515133	SERPINE1, ACER2
GO:0050892	intestinal absorption	level-04	BP	2	30	0.0145837	0.0515133	AKR1C1, KCNQ1
GO:0071870	cellular response to catecholamine stimulus	level-05	BP	2	30	0.0145837	0.0515133	APLP1, KCNQ1
GO:0086091	regulation of heart rate by cardiac conduction	level-04	BP	2	30	0.0145837	0.0515133	KCNE2, KCNQ1
GO:0015036	disulfide oxidoreductase activity	level-04	MF	2	30	0.0145837	0.0515133	PDIA2, ERO1LB
GO:0042745	circadian sleep/wake cycle	level-04	BP	2	30	0.0145837	0.0515133	GHRL, PTGER3
GO:0007050	cell cycle arrest	level-03	BP	5	243	0.0146869	0.0518341	LOC389493, ZAK, IL8, INHBA, FAP
GO:0014020	primary neural tube formation	level-06	BP	3	86	0.0148393	0.0523275	TWIST1, CTHRC1, SFRP2
GO:0032868	response to insulin	level-05	BP	5	244	0.0149199	0.052567	GCNT1, HMGCS2, GAL, ALDOB, RAB31
GO:1902533	positive regulation of intracellular signal transduction	level-06	BP	11	882	0.0149414	0.0525984	LTF, CYP1B1, C3, GHRL, FAM150B, ZAK, PLA2G2A, CHI3L1, CCL18, FGG, FGA
GO:0051962	positive regulation of nervous system development	level-05	BP	7	438	0.0150421	0.0529082	THBS2, FN1, NRXN3, DPYSL3, GHRL, FAM150B, IRX3
GO:0001676	long-chain fatty acid metabolic process	level-05	BP	3	87	0.0152872	0.0536794	CYP2C8, CYP2C18, CYP1B1
GO:0043202	lysosomal lumen	level-05	CC	3	87	0.0152872	0.0536794	CTSL1, GIF, GC
GO:0071868	cellular response to monoamine stimulus	level-05	BP	2	31	0.0154664	0.0539896	APLP1, KCNQ1
GO:0060325	face morphogenesis	level-03	BP	2	31	0.0154664	0.0539896	CRISPLD1, COL1A1
GO:0001893	maternal placenta development	level-03	BP	2	31	0.0154664	0.0539896	GHRL, SPP1
GO:0009812	flavonoid metabolic process	level-03	BP	2	31	0.0154664	0.0539896	SULT1B1, UGT2B15
GO:0005501	retinoid binding	level-04	MF	2	31	0.0154664	0.0539896	ADH7, SERPINA5
GO:0008395	steroid hydroxylase activity	level-04	MF	2	31	0.0154664	0.0539896	CYP2C8, CYP2C18
GO:0002931	response to ischemia	level-03	BP	2	31	0.0154664	0.0539896	UCHL1, FN1
GO:0030163	protein catabolic process	level-04	BP	10	770	0.0154885	0.0540215	CPA2, PGA3, TIMP1, RNF128, PGC, FAP, UCHL1, CTSL1, KCNE2, CTSE
GO:0071356	cellular response to tumor necrosis factor	level-06	BP	5	247	0.0156335	0.0544814	CCL18, IL8, CLDN18, COL1A1, CHI3L1
GO:2000117	negative regulation of cysteine-type endopeptidase activity	level-08	BP	3	88	0.0157427	0.0548162	MMP9, MAGEA3, SFRP2
GO:0003018	vascular process in circulatory system	level-04	BP	4	162	0.0157752	0.0548834	CHGA, FGG, PTGER3, FGA
GO:0044085	cellular component biogenesis	level-02	BP	25	2724	0.0158488	0.0550935	CLDN1, NRXN3, RAB17, FGD4, THBS2, DNER, IGJ, THY1, GHRL, CHGA, RAP1GAP, FGG, FGA, COL1A2, TWIST1, COL1A1, CXCL13, ATP8B1, ALDOB, AKR1C1, FN1, DPYSL3, THBS4, CLDN7, GLUL
GO:0044248	cellular catabolic process	level-03	BP	16	1513	0.0160398	0.0557109	TWIST1, AADAC, CYP1B1, KCNE2, DUOX1, CYP2C8, CPA2, RNF128, FAP, UCHL1, GLUL, HDC, CTSL1, DUOX2, HGD, TIMP1
GO:0005249	voltage-gated potassium channel activity	level-08	MF	3	89	0.0162058	0.0561467	KCNJ16, KCNE2, KCNQ1
GO:0008076	voltage-gated potassium channel complex	level-03	CC	3	89	0.0162058	0.0561467	KCNJ16, KCNE2, KCNQ1
GO:0015108	chloride transmembrane transporter activity	level-05	MF	3	89	0.0162058	0.0561467	SLC26A7, ANO7, CLIC6
GO:0005251	delayed rectifier potassium channel activity	level-09	MF	2	32	0.0163715	0.0564388	KCNE2, KCNQ1
GO:0004623	phospholipase A2 activity	level-05	MF	2	32	0.0163715	0.0564388	PLA2G7, PLA2G2A
GO:0048333	mesodermal cell differentiation	level-04	BP	2	32	0.0163715	0.0564388	INHBA, SFRP2
GO:0098751	bone cell development	level-04	BP	2	32	0.0163715	0.0564388	LTF, CLDN18
GO:0043001	Golgi to plasma membrane protein transport	level-05	BP	2	32	0.0163715	0.0564388	RAB26, RAB31
GO:0030546	receptor activator activity	level-03	MF	2	32	0.0163715	0.0564388	CXCL13, SFRP2
GO:1902476	chloride transmembrane transport	level-08	BP	3	90	0.0166764	0.0573449	SLC26A7, ANO7, CLIC6
GO:0034705	potassium channel complex	level-05	CC	3	90	0.0166764	0.0573449	KCNJ16, KCNE2, KCNQ1
GO:0043009	chordate embryonic development	level-05	BP	8	554	0.0166791	0.0573449	TWIST1, SULF1, COL2A1, SFRP2, HOXC6, COL1A1, CTHRC1, COL11A1
GO:0007417	central nervous system development	level-04	BP	11	897	0.0166894	0.0573449	HMGCS2, COL2A1, DNER, SSTR1, INHBA, SLC1A2, PTGER3, SH3GL2, DUOX2, SFRP2, SPOCK1
GO:0050770	regulation of axonogenesis	level-07	BP	4	165	0.0167358	0.0574568	CHN1, THY1, SPP1, FN1
GO:0010632	regulation of epithelial cell migration	level-04	BP	4	166	0.0170639	0.0585351	CXCL13, MMP9, SPARC, PBLD
GO:0005253	anion channel activity	level-05	MF	3	91	0.0171547	0.0587495	SLC26A7, ANO7, CLIC6
GO:2001243	negative regulation of intrinsic apoptotic signaling pathway	level-07	BP	3	91	0.0171547	0.0587495	MMP9, MAGEA3, SFRP2
GO:0071869	response to catecholamine	level-04	BP	2	33	0.0172987	0.0589997	APLP1, KCNQ1
GO:0015662	ATPase activity, coupled to transmembrane movement of ions, phosphorylative mechanism	level-06	MF	2	33	0.0172987	0.0589997	ATP4A, ATP4B
GO:0045684	positive regulation of epidermis development	level-05	BP	2	33	0.0172987	0.0589997	SFRP4, GAL
GO:0017144	drug metabolic process	level-03	BP	2	33	0.0172987	0.0589997	FMO5, CYP2C8
GO:0071827	plasma lipoprotein particle organization	level-02	BP	2	33	0.0172987	0.0589997	PLA2G7, PLA2G2A
GO:0030139	endocytic vesicle	level-05	CC	5	254	0.0173863	0.059235	LTF, RAB17, RAB31, SPARC, SH3GL2
GO:0050663	cytokine secretion	level-04	BP	4	167	0.0173961	0.059235	TWIST1, FN1, CHIA, CHI3L1
GO:0004930	G-protein coupled receptor activity	level-04	MF	10	785	0.0174361	0.0593228	SFRP4, HPGD, CCKBR, OR4N2, SFRP2, SSTR1, GPRC5C, PTGER3, OR10G8, GAL
GO:0048704	embryonic skeletal system morphogenesis	level-05	BP	3	92	0.0176406	0.0599203	TWIST1, COL11A1, COL2A1
GO:0019886	antigen processing and presentation of exogenous peptide antigen via MHC class II	level-05	BP	3	92	0.0176406	0.0599203	CTSL1, CTSE, SH3GL2
GO:0004871	signal transducer activity	level-01	MF	17	1662	0.017727	0.0601649	SFRP4, SELE, CCKBR, OR4N2, DNER, NRXN3, SSTR1, PIGR, SFRP2, CXCL13, ZAK, HPGD, GPRC5C, PTGER3, OR10G8, GAL, ESRRG
GO:0009792	embryo development ending in birth or egg hatching	level-04	BP	8	561	0.0178195	0.0604293	TWIST1, SULF1, COL2A1, SFRP2, HOXC6, COL1A1, CTHRC1, COL11A1
GO:0030308	negative regulation of cell growth	level-05	BP	4	169	0.0180724	0.0611875	SFRP2, GAL, INHBA, SPP1
GO:0034703	cation channel complex	level-04	CC	4	169	0.0180724	0.0611875	KCNJ16, KCNE2, SCNN1B, KCNQ1
GO:0043087	regulation of GTPase activity	level-05	BP	9	675	0.018182	0.0614806	ALDH1A1, RGS16, ODAM, CHN1, THY1, CXCL13, CCL18, RAP1GAP, FGD4
GO:0010718	positive regulation of epithelial to mesenchymal transition	level-05	BP	2	34	0.0182477	0.0614806	TWIST1, COL1A1
GO:0019840	isoprenoid binding	level-03	MF	2	34	0.0182477	0.0614806	ADH7, SERPINA5
GO:0044058	regulation of digestive system process	level-05	BP	2	34	0.0182477	0.0614806	PTGER3, KCNQ1
GO:0090207	regulation of triglyceride metabolic process	level-05	BP	2	34	0.0182477	0.0614806	AADAC, C3
GO:0060416	response to growth hormone	level-05	BP	2	34	0.0182477	0.0614806	GHRL, HMGCS2
GO:0008217	regulation of blood pressure	level-03	BP	4	170	0.0184167	0.0619998	COL1A2, ACSM3, CHGA, GUCA2B
GO:0004553	hydrolase activity, hydrolyzing O-glycosyl compounds	level-04	MF	3	94	0.0186352	0.0625332	ACER2, KIAA1199, CHIA
GO:0034440	lipid oxidation	level-03	BP	3	94	0.0186352	0.0625332	TWIST1, ADH7, PLA2G7
GO:0070252	actin-mediated cell contraction	level-04	BP	3	94	0.0186352	0.0625332	KCNE2, PTGER3, KCNQ1
GO:0042472	inner ear morphogenesis	level-04	BP	3	94	0.0186352	0.0625332	COL11A1, CTHRC1, COL2A1
GO:0070013	intracellular organelle lumen	level-03	CC	36	4356	0.0186797	0.062632	CA9, COL10A1, COL11A1, COL12A1, HOMER2, GIF, FNDC1, ALDH3A1, UCHL1, SERPINE1, GC, TIMP1, GHRL, COL6A3, PDIA2, FGG, FGA, COL1A2, ORM2, COL1A1, HMGCS2, SPARC, FN1, LTF, HPGD, AGXT2L1, COL2A1, ACSM3, HOXC6, EPN3, MUC6, PGA3, CTSL1, COL8A1, AKR1B15, ESRRG
GO:0043933	macromolecular complex subunit organization	level-03	BP	22	2348	0.0187383	0.0626653	CLDN1, COL11A1, COL12A1, CYP1B1, IGJ, FGG, FGA, COL1A2, TWIST1, COL1A1, CXCL13, ALDOB, PLA2G7, PLA2G2A, FN1, AKR1C1, COL2A1, SFRP2, DPYSL3, THBS4, CLDN7, GLUL
GO:0031974	membrane-enclosed lumen	level-01	CC	36	4357	0.0187385	0.0626653	CA9, COL10A1, COL11A1, COL12A1, HOMER2, GIF, FNDC1, ALDH3A1, UCHL1, SERPINE1, GC, TIMP1, GHRL, COL6A3, PDIA2, FGG, FGA, COL1A2, ORM2, COL1A1, HMGCS2, SPARC, FN1, LTF, HPGD, AGXT2L1, COL2A1, ACSM3, HOXC6, EPN3, MUC6, PGA3, CTSL1, COL8A1, AKR1B15, ESRRG
GO:0043233	organelle lumen	level-02	CC	36	4357	0.0187385	0.0626653	CA9, COL10A1, COL11A1, COL12A1, HOMER2, GIF, FNDC1, ALDH3A1, UCHL1, SERPINE1, GC, TIMP1, GHRL, COL6A3, PDIA2, FGG, FGA, COL1A2, ORM2, COL1A1, HMGCS2, SPARC, FN1, LTF, HPGD, AGXT2L1, COL2A1, ACSM3, HOXC6, EPN3, MUC6, PGA3, CTSL1, COL8A1, AKR1B15, ESRRG
GO:0014031	mesenchymal cell development	level-04	BP	4	171	0.0187649	0.0626653	TWIST1, SFRP2, PBLD, COL1A1
GO:0019887	protein kinase regulator activity	level-04	MF	4	171	0.0187649	0.0626653	LTF, GHRL, FAM150B, PKIB
GO:0036094	small molecule binding	level-02	MF	23	2487	0.0187874	0.0626899	CKMT2, GC, RAB17, ADH7, ATP4A, TCN1, RAB31, DAZ1, ZAK, GEM, PIK3C2G, IGF2BP3, ATP8B1, ALDOB, FMO5, HPGD, DUOX1, ACSM3, RAB26, GLUL, RAB27B, GIF, ARL14
GO:0001841	neural tube formation	level-06	BP	3	95	0.019144	0.0633653	TWIST1, CTHRC1, SFRP2
GO:0001580	detection of chemical stimulus involved in sensory perception of bitter taste	level-06	BP	2	35	0.0192182	0.0633653	AZGP1, PIGR
GO:0006730	one-carbon metabolic process	level-03	BP	2	35	0.0192182	0.0633653	CA9, CA2
GO:0033865	nucleoside bisphosphate metabolic process	level-05	BP	2	35	0.0192182	0.0633653	SULT1C2, SULT1B1
GO:0071867	response to monoamine	level-05	BP	2	35	0.0192182	0.0633653	APLP1, KCNQ1
GO:0010955	negative regulation of protein processing	level-08	BP	2	35	0.0192182	0.0633653	SERPINE1, MAGEA3
GO:0045182	translation regulator activity	level-01	MF	2	35	0.0192182	0.0633653	DAZ1, IGF2BP3
GO:0034032	purine nucleoside bisphosphate metabolic process	level-05	BP	2	35	0.0192182	0.0633653	SULT1C2, SULT1B1
GO:0016620	oxidoreductase activity, acting on the aldehyde or oxo group of donors, NAD or NADP as acceptor	level-04	MF	2	35	0.0192182	0.0633653	ALDH1A1, ALDH3A1
GO:0032459	regulation of protein oligomerization	level-05	BP	2	35	0.0192182	0.0633653	CLDN7, IGJ
GO:2000257	regulation of protein activation cascade	level-04	BP	2	35	0.0192182	0.0633653	FGA, C3
GO:1903318	negative regulation of protein maturation	level-07	BP	2	35	0.0192182	0.0633653	SERPINE1, MAGEA3
GO:0048854	brain morphogenesis	level-04	BP	2	35	0.0192182	0.0633653	DUOX2, SFRP2
GO:0034694	response to prostaglandin	level-04	BP	2	35	0.0192182	0.0633653	HMGCS2, FN1
GO:0033875	ribonucleoside bisphosphate metabolic process	level-06	BP	2	35	0.0192182	0.0633653	SULT1C2, SULT1B1
GO:0050792	regulation of viral process	level-05	BP	6	358	0.0192948	0.0635674	LTF, CLDN7, KCNQ1, IL8, TMPRSS2, REP15
GO:0001822	kidney development	level-04	BP	5	262	0.0195434	0.0643356	GCNT1, CA2, HMGCS2, SULF1, IRX3
GO:0030004	cellular monovalent inorganic cation homeostasis	level-06	BP	3	96	0.0196604	0.0646185	ATP4A, CA2, SLC26A7
GO:0015294	solute:cation symporter activity	level-05	MF	3	96	0.0196604	0.0646185	SLC2A12, SLC1A2, SLC28A2
GO:0046942	carboxylic acid transport	level-06	BP	5	263	0.0198248	0.0651074	AKR1C1, ATP8B1, SLC26A7, SLC16A7, SLC1A2
GO:0044711	single-organism biosynthetic process	level-02	BP	14	1295	0.0199354	0.0654189	PIK3C2G, AGXT2L1, PTGER3, C3, CWH43, ACSM3, GUCA2B, ACER2, APLP1, COL1A1, FBP2, GLUL, ALDOB, HMGCS2
GO:0002495	antigen processing and presentation of peptide antigen via MHC class II	level-04	BP	3	97	0.0201845	0.0656984	CTSL1, CTSE, SH3GL2
GO:0032420	stereocilium	level-02	CC	2	36	0.02021	0.0656984	HOMER2, ATP8B1
GO:0086002	cardiac muscle cell action potential involved in contraction	level-06	BP	2	36	0.02021	0.0656984	KCNE2, KCNQ1
GO:0071825	protein-lipid complex subunit organization	level-04	BP	2	36	0.02021	0.0656984	PLA2G7, PLA2G2A
GO:0060323	head morphogenesis	level-03	BP	2	36	0.02021	0.0656984	CRISPLD1, COL1A1
GO:0045823	positive regulation of heart contraction	level-06	BP	2	36	0.02021	0.0656984	CHGA, KCNQ1
GO:0030225	macrophage differentiation	level-06	BP	2	36	0.02021	0.0656984	MMP9, INHBA
GO:0016831	carboxy-lyase activity	level-04	MF	2	36	0.02021	0.0656984	HDC, GLUL
GO:2001259	positive regulation of cation channel activity	level-06	BP	2	36	0.02021	0.0656984	KCNE2, GAL
GO:0030818	negative regulation of cAMP biosynthetic process	level-09	BP	2	36	0.02021	0.0656984	PTGER3, APLP1
GO:0048020	CCR chemokine receptor binding	level-06	MF	2	36	0.02021	0.0656984	CXCL13, CCL18
GO:0086009	membrane repolarization	level-04	BP	2	36	0.02021	0.0656984	KCNE2, KCNQ1
GO:0006874	cellular calcium ion homeostasis	level-07	BP	6	362	0.0202326	0.0657204	CCKBR, THY1, CXCL13, GHRL, PTGER3, KIAA1199
GO:0051338	regulation of transferase activity	level-04	BP	11	926	0.0204976	0.0665293	LTF, ZAK, CCKBR, SFRP2, THY1, PKIB, GHRL, FAM150B, UCHL1, CHI3L1, KIAA1199
GO:0032845	negative regulation of homeostatic process	level-04	BP	4	176	0.0205675	0.0666947	GHRL, THY1, KIAA1199, CLDN18
GO:0044437	vacuolar part	level-03	CC	9	690	0.0205806	0.0666947	GC, RAB17, REP15, SLC26A7, RAB27B, PGA3, CTSL1, GIF, TSPAN1
GO:0002504	antigen processing and presentation of peptide or polysaccharide antigen via MHC class II	level-03	BP	3	98	0.0207162	0.0669776	CTSL1, CTSE, SH3GL2
GO:0008238	exopeptidase activity	level-05	MF	3	98	0.0207162	0.0669776	FAP, CPA2, UCHL1
GO:0016651	oxidoreductase activity, acting on NAD(P)H	level-03	MF	3	98	0.0207162	0.0669776	AKR1C1, DUOX2, DUOX1
GO:0090066	regulation of anatomical structure size	level-03	BP	7	469	0.0208816	0.06746	FN1, CHGA, PTGER3, AQP4, FGG, SPP1, FGA
GO:0032412	regulation of ion transmembrane transporter activity	level-05	BP	4	177	0.0209403	0.0675448	MMP9, KCNE2, GAL, KCNQ1
GO:0030278	regulation of ossification	level-04	BP	4	177	0.0209403	0.0675448	LTF, TWIST1, CTHRC1, SFRP2
GO:0043268	positive regulation of potassium ion transport	level-06	BP	2	37	0.0212229	0.068086	GAL, KCNQ1
GO:0050832	defense response to fungus	level-04	BP	2	37	0.0212229	0.068086	LTF, CHGA
GO:0030431	sleep	level-02	BP	2	37	0.0212229	0.068086	GHRL, PTGER3
GO:0060119	inner ear receptor cell development	level-05	BP	2	37	0.0212229	0.068086	ATP8B1, CTHRC1
GO:0010799	regulation of peptidyl-threonine phosphorylation	level-08	BP	2	37	0.0212229	0.068086	KIAA1199, CHI3L1
GO:0005771	multivesicular body	level-07	CC	2	37	0.0212229	0.068086	PGA3, RAB27B
GO:0097035	regulation of membrane lipid distribution	level-03	BP	2	37	0.0212229	0.068086	ATP8B1, ANO7
GO:0032680	regulation of tumor necrosis factor production	level-06	BP	3	99	0.0212556	0.068086	LTF, TWIST1, GHRL
GO:0006641	triglyceride metabolic process	level-06	BP	3	99	0.0212556	0.068086	AADAC, LIPF, C3
GO:0005096	GTPase activator activity	level-04	MF	5	268	0.0212718	0.068086	ALDH1A1, THY1, RGS16, RAP1GAP, CHN1
GO:0005525	GTP binding	level-05	MF	6	367	0.0214478	0.0685967	RAB31, RAB17, RAB26, RAB27B, ARL14, GEM
GO:0005516	calmodulin binding	level-03	MF	4	179	0.0216984	0.0693449	RGS16, SNTB1, KCNQ1, GEM
GO:0030282	bone mineralization	level-05	BP	3	100	0.0218026	0.0694646	LTF, TWIST1, DUOX2
GO:0032640	tumor necrosis factor production	level-04	BP	3	100	0.0218026	0.0694646	LTF, TWIST1, GHRL
GO:0071621	granulocyte chemotaxis	level-04	BP	3	100	0.0218026	0.0694646	CCL18, IL8, THBS4
GO:0001948	glycoprotein binding	level-02	MF	3	100	0.0218026	0.0694646	CTSL1, AZGP1, AGR3
GO:0048002	antigen processing and presentation of peptide antigen	level-03	BP	4	180	0.0220837	0.0703062	CTSL1, AZGP1, CTSE, SH3GL2
GO:0002532	production of molecular mediator involved in inflammatory response	level-02	BP	2	38	0.0222564	0.070586	SERPINE1, CHIA
GO:0030803	negative regulation of cyclic nucleotide biosynthetic process	level-08	BP	2	38	0.0222564	0.070586	PTGER3, APLP1
GO:0051489	regulation of filopodium assembly	level-06	BP	2	38	0.0222564	0.070586	RAB17, DPYSL3
GO:0016504	peptidase activator activity	level-04	MF	2	38	0.0222564	0.070586	FN1, SFRP2
GO:0016709	oxidoreductase activity, acting on paired donors, with incorporation or reduction of molecular oxygen, NAD(P)H as one donor, and incorporation of one atom of oxygen	level-04	MF	2	38	0.0222564	0.070586	AKR1C1, FMO5
GO:0042303	molting cycle	level-02	BP	3	101	0.0223573	0.0707982	SOX21, GAL, INHBA
GO:0042633	hair cycle	level-03	BP	3	101	0.0223573	0.0707982	SOX21, GAL, INHBA
GO:0034702	ion channel complex	level-03	CC	5	273	0.0227859	0.0721005	KCNJ16, KCNE2, SCNN1B, KCNQ1, CLIC6
GO:1903555	regulation of tumor necrosis factor superfamily cytokine production	level-05	BP	3	102	0.0229197	0.0722491	LTF, TWIST1, GHRL
GO:0022853	active ion transmembrane transporter activity	level-04	MF	3	102	0.0229197	0.0722491	ATP4A, ATP4B, SLC1A2
GO:0048593	camera-type eye morphogenesis	level-06	BP	3	102	0.0229197	0.0722491	TWIST1, THY1, COL8A1
GO:0048770	pigment granule	level-05	CC	3	102	0.0229197	0.0722491	RAB17, RAB27B, MYRIP
GO:0042470	melanosome	level-06	CC	3	102	0.0229197	0.0722491	RAB17, RAB27B, MYRIP
GO:0055074	calcium ion homeostasis	level-08	BP	6	373	0.0229701	0.0723533	CCKBR, THY1, CXCL13, GHRL, PTGER3, KIAA1199
GO:0045637	regulation of myeloid cell differentiation	level-05	BP	4	183	0.0232644	0.0729282	LTF, CA2, CLDN18, INHBA
GO:0008643	carbohydrate transport	level-05	BP	4	183	0.0232644	0.0729282	SLC2A12, C3, SLC1A2, AQP4
GO:0008237	metallopeptidase activity	level-05	MF	4	183	0.0232644	0.0729282	MMP12, MMP9, CPA2, FAP
GO:0031099	regeneration	level-03	BP	4	183	0.0232644	0.0729282	TM4SF4, SPP1, NNMT, FGA
GO:0048762	mesenchymal cell differentiation	level-04	BP	4	183	0.0232644	0.0729282	TWIST1, SFRP2, PBLD, COL1A1
GO:0061098	positive regulation of protein tyrosine kinase activity	level-08	BP	2	39	0.0233104	0.0729282	GHRL, FAM150B
GO:0051281	positive regulation of release of sequestered calcium ion into cytosol	level-06	BP	2	39	0.0233104	0.0729282	THY1, KIAA1199
GO:0071622	regulation of granulocyte chemotaxis	level-06	BP	2	39	0.0233104	0.0729282	IL8, THBS4
GO:0033574	response to testosterone	level-04	BP	2	39	0.0233104	0.0729282	CA9, HMGCS2
GO:0050776	regulation of immune response	level-04	BP	10	824	0.0233429	0.0729751	LTF, COL1A2, COL2A1, C3, THY1, PIGR, PGC, COL1A1, CXCL13, CTSL1
GO:0008234	cysteine-type peptidase activity	level-05	MF	4	184	0.0236664	0.0739309	CAPN9, CTSL1, UCHL1, CAPN8
GO:0072001	renal system development	level-04	BP	5	277	0.0240463	0.0750611	GCNT1, CA2, HMGCS2, SULF1, IRX3
GO:0070206	protein trimerization	level-07	BP	2	40	0.0243846	0.0756631	COL1A2, COL1A1
GO:0030815	negative regulation of cAMP metabolic process	level-09	BP	2	40	0.0243846	0.0756631	PTGER3, APLP1
GO:1900372	negative regulation of purine nucleotide biosynthetic process	level-08	BP	2	40	0.0243846	0.0756631	PTGER3, APLP1
GO:0035924	cellular response to vascular endothelial growth factor stimulus	level-06	BP	2	40	0.0243846	0.0756631	MT1G, FN1
GO:0045744	negative regulation of G-protein coupled receptor protein signaling pathway	level-06	BP	2	40	0.0243846	0.0756631	IL8, PTGER3
GO:0004601	peroxidase activity	level-02	MF	2	40	0.0243846	0.0756631	DUOX2, DUOX1
GO:0030809	negative regulation of nucleotide biosynthetic process	level-07	BP	2	40	0.0243846	0.0756631	PTGER3, APLP1
GO:0055038	recycling endosome membrane	level-04	CC	2	40	0.0243846	0.0756631	RAB17, SLC26A7
GO:0046395	carboxylic acid catabolic process	level-05	BP	4	186	0.0244829	0.0759117	HGD, HDC, GLUL, TWIST1
GO:1902580	single-organism cellular localization	level-02	BP	12	1077	0.0245492	0.0760606	RAB26, SFRP2, RAB17, RAB31, PIGR, WRB, CHGA, UCHL1, RAB27B, SH3GL2, KIAA1199, PBLD
GO:0071706	tumor necrosis factor superfamily cytokine production	level-03	BP	3	105	0.0246527	0.0762675	LTF, TWIST1, GHRL
GO:0033273	response to vitamin	level-04	BP	3	105	0.0246527	0.0762675	SPARC, SPP1, COL1A1
GO:0043903	regulation of symbiosis, encompassing mutualism through parasitism	level-04	BP	6	381	0.0251107	0.0776268	LTF, CLDN7, KCNQ1, IL8, TMPRSS2, REP15
GO:0000041	transition metal ion transport	level-07	BP	3	106	0.0252456	0.0779859	GIF, TCN1, REP15
GO:0060322	head development	level-03	BP	9	716	0.0252669	0.0779937	HMGCS2, SFRP2, SSTR1, INHBA, COL1A1, CRISPLD1, SLC1A2, PTGER3, DUOX2
GO:0005244	voltage-gated ion channel activity	level-06	MF	4	188	0.0253163	0.0780306	KCNJ16, KCNE2, KCNQ1, CLIC6
GO:0022832	voltage-gated channel activity	level-06	MF	4	188	0.0253163	0.0780306	KCNJ16, KCNE2, KCNQ1, CLIC6
GO:0009100	glycoprotein metabolic process	level-04	BP	6	382	0.0253873	0.0781915	SULF1, COL2A1, GCNT1, ACER2, MUC6, COL11A1
GO:0050829	defense response to Gram-negative bacterium	level-05	BP	2	41	0.0254787	0.0782411	SERPINE1, CHGA
GO:0050913	sensory perception of bitter taste	level-07	BP	2	41	0.0254787	0.0782411	AZGP1, PIGR
GO:0008206	bile acid metabolic process	level-04	BP	2	41	0.0254787	0.0782411	AKR1C1, ATP8B1
GO:0050912	detection of chemical stimulus involved in sensory perception of taste	level-05	BP	2	41	0.0254787	0.0782411	AZGP1, PIGR
GO:0001819	positive regulation of cytokine production	level-05	BP	6	383	0.025666	0.0787582	TWIST1, CYP1B1, SULF1, C3, CHIA, SERPINE1
GO:0051928	positive regulation of calcium ion transport	level-06	BP	3	107	0.0258462	0.0792529	THY1, KCNE2, KIAA1199
GO:0001933	negative regulation of protein phosphorylation	level-08	BP	6	384	0.0259466	0.0795022	TWIST1, SFRP2, THY1, PKIB, UCHL1, PBLD
GO:0019216	regulation of lipid metabolic process	level-05	BP	5	283	0.0260197	0.0796673	TWIST1, AADAC, GAL, CCKBR, C3
GO:0009187	cyclic nucleotide metabolic process	level-06	BP	4	190	0.0261666	0.0800584	CHGA, PTGER3, APLP1, GUCA2B
GO:0019899	enzyme binding	level-03	MF	17	1743	0.0264161	0.0807622	SELE, FN1, KCNQ1, MAGEA3, TIMP1, THY1, FAP, FAM150B, UCHL1, CHIA, ALDOB, MYRIP, SERPINE1, C14orf50, RAP1GAP, FGD4, SERPINA5
GO:0032561	guanyl ribonucleotide binding	level-05	MF	6	386	0.0265141	0.0808261	RAB31, RAB17, RAB26, RAB27B, ARL14, GEM
GO:0072503	cellular divalent inorganic cation homeostasis	level-06	BP	6	386	0.0265141	0.0808261	CCKBR, THY1, CXCL13, GHRL, PTGER3, KIAA1199
GO:1901476	carbohydrate transporter activity	level-03	MF	2	42	0.0265924	0.0808261	SLC2A12, AQP4
GO:0032720	negative regulation of tumor necrosis factor production	level-07	BP	2	42	0.0265924	0.0808261	TWIST1, GHRL
GO:0051018	protein kinase A binding	level-03	MF	2	42	0.0265924	0.0808261	KCNQ1, MYRIP
GO:0015144	carbohydrate transmembrane transporter activity	level-03	MF	2	42	0.0265924	0.0808261	SLC2A12, AQP4
GO:0010828	positive regulation of glucose transport	level-05	BP	2	42	0.0265924	0.0808261	SLC1A2, C3
GO:0016684	oxidoreductase activity, acting on peroxide as acceptor	level-03	MF	2	42	0.0265924	0.0808261	DUOX2, DUOX1
GO:0043010	camera-type eye development	level-06	BP	5	285	0.0266998	0.0810934	TWIST1, CYP1B1, THY1, INHBA, COL8A1
GO:0001558	regulation of cell growth	level-04	BP	6	387	0.0268009	0.0812225	FN1, SFRP2, INHBA, GAL, SPP1, SPOCK1
GO:0019001	guanyl nucleotide binding	level-05	MF	6	387	0.0268009	0.0812225	RAB31, RAB17, RAB26, RAB27B, ARL14, GEM
GO:0006979	response to oxidative stress	level-03	BP	6	387	0.0268009	0.0812225	PDIA2, CYP1B1, DUOX1, COL1A1, DUOX2, FN1
GO:0098661	inorganic anion transmembrane transport	level-07	BP	3	109	0.0270704	0.0819795	SLC26A7, ANO7, CLIC6
GO:0030801	positive regulation of cyclic nucleotide metabolic process	level-08	BP	3	110	0.0276939	0.0833436	CHGA, GUCA2B, PTGER3
GO:0006639	acylglycerol metabolic process	level-05	BP	3	110	0.0276939	0.0833436	AADAC, LIPF, C3
GO:0043388	positive regulation of DNA binding	level-05	BP	2	43	0.0277255	0.0833436	MMP9, TWIST1
GO:0009268	response to pH	level-03	BP	2	43	0.0277255	0.0833436	SST, CA2
GO:0050661	NADP binding	level-04	MF	2	43	0.0277255	0.0833436	FMO5, DUOX1
GO:1900024	regulation of substrate adhesion-dependent cell spreading	level-05	BP	2	43	0.0277255	0.0833436	FGG, FGA
GO:0050433	regulation of catecholamine secretion	level-05	BP	2	43	0.0277255	0.0833436	CHGA, PTGER3
GO:0034113	heterotypic cell-cell adhesion	level-04	BP	2	43	0.0277255	0.0833436	FGG, FGA
GO:0030800	negative regulation of cyclic nucleotide metabolic process	level-08	BP	2	43	0.0277255	0.0833436	PTGER3, APLP1
GO:0032421	stereocilium bundle	level-03	CC	2	43	0.0277255	0.0833436	HOMER2, ATP8B1
GO:0071902	positive regulation of protein serine/threonine kinase activity	level-08	BP	5	288	0.0277411	0.0833436	LTF, GHRL, ZAK, KIAA1199, CHI3L1
GO:0005923	bicellular tight junction	level-04	CC	3	111	0.028325	0.0848527	CLDN7, CLDN1, CLDN18
GO:0098792	xenophagy	level-06	BP	3	111	0.028325	0.0848527	CLDN7, KCNQ1, REP15
GO:0006638	neutral lipid metabolic process	level-04	BP	3	111	0.028325	0.0848527	AADAC, LIPF, C3
GO:0004222	metalloendopeptidase activity	level-06	MF	3	111	0.028325	0.0848527	MMP12, MMP9, FAP
GO:0006576	cellular biogenic amine metabolic process	level-05	BP	2	44	0.0288778	0.0863844	SULT1B1, HDC
GO:0048512	circadian behavior	level-03	BP	2	44	0.0288778	0.0863844	GHRL, PTGER3
GO:0044708	single-organism behavior	level-01	BP	6	396	0.029475	0.0881074	NRXN3, SLC1A2, THBS4, GHRL, UCHL1, PTGER3
GO:0030048	actin filament-based movement	level-03	BP	3	113	0.0296101	0.0883843	KCNE2, PTGER3, KCNQ1
GO:0051291	protein heterooligomerization	level-07	BP	3	113	0.0296101	0.0883843	CLDN1, COL1A2, COL1A1
GO:0043234	protein complex	level-02	CC	32	3913	0.0297262	0.0885882	KCNJ16, COL10A1, COL11A1, COL12A1, CTHRC1, ATP4B, KCNE2, PXMP2, IGJ, SNTB1, MYRIP, COL6A3, FGG, FGA, COL1A2, PIK3C2G, PIGR, AZGP1, INHBA, COL1A1, CLIC6, GPRC5C, SVIL, SERPINA5, FN1, LTF, COL2A1, KCNQ1, DPYSL3, GLUL, COL8A1, SCNN1B
GO:0043281	regulation of cysteine-type endopeptidase activity involved in apoptotic process	level-07	BP	4	198	0.0297383	0.0885882	MMP9, ACER2, MAGEA3, SFRP2
GO:0030029	actin filament-based process	level-02	BP	8	620	0.0297423	0.0885882	SELE, KCNQ1, ODAM, DPYSL3, GHRL, PTGER3, KCNE2, FGD4
GO:0008631	intrinsic apoptotic signaling pathway in response to oxidative stress	level-05	BP	2	45	0.030049	0.0893099	PDIA2, CYP1B1
GO:0008188	neuropeptide receptor activity	level-05	MF	2	45	0.030049	0.0893099	SSTR1, GAL
GO:0007622	rhythmic behavior	level-02	BP	2	45	0.030049	0.0893099	GHRL, PTGER3
GO:0051656	establishment of organelle localization	level-03	BP	6	398	0.0300922	0.0893744	RAB17, CHGA, UCHL1, RAB27B, SH3GL2, GEM
GO:0009150	purine ribonucleotide metabolic process	level-06	BP	7	508	0.0302607	0.0897568	SULT1C2, ALDOB, GUCA2B, APLP1, SULT1B1, CHGA, PTGER3
GO:0070160	occluding junction	level-03	CC	3	114	0.0302641	0.0897568	CLDN7, CLDN1, CLDN18
GO:0003006	developmental process involved in reproduction	level-02	BP	8	623	0.0304665	0.0902927	SULF1, SFRP2, INHBA, SERPINB5, GHRL, PDILT, DMRTA1, SPP1
GO:0030695	GTPase regulator activity	level-04	MF	5	296	0.0306431	0.0907515	ALDH1A1, THY1, RGS16, RAP1GAP, CHN1
GO:0071375	cellular response to peptide hormone stimulus	level-05	BP	5	297	0.0310187	0.0917986	GHRL, CA2, HMGCS2, ALDOB, RAB31
GO:0019904	protein domain specific binding	level-03	MF	8	626	0.0312027	0.0921877	TWIST1, HOMER2, SNTB1, DPYSL3, EPN3, RAB27B, SCNN1B, ESRRG
GO:0007157	heterophilic cell-cell adhesion via plasma membrane cell adhesion molecules	level-05	BP	2	46	0.0312388	0.0921877	SELE, REG3A
GO:0050432	catecholamine secretion	level-03	BP	2	46	0.0312388	0.0921877	CHGA, PTGER3
GO:0045604	regulation of epidermal cell differentiation	level-05	BP	2	46	0.0312388	0.0921877	SFRP4, REG3A
GO:0008544	epidermis development	level-04	BP	5	298	0.0313972	0.0925896	SFRP4, SOX21, GAL, INHBA, REG3A
GO:0060048	cardiac muscle contraction	level-06	BP	3	116	0.0315947	0.0930401	CHGA, KCNE2, KCNQ1
GO:0051592	response to calcium ion	level-05	BP	3	116	0.0315947	0.0930401	FGG, SPARC, FGA
GO:0072507	divalent inorganic cation homeostasis	level-07	BP	6	403	0.0316721	0.093202	CCKBR, THY1, CXCL13, GHRL, PTGER3, KIAA1199
GO:0098531	transcription factor activity, direct ligand regulated sequence-specific DNA binding	level-03	MF	2	47	0.032447	0.0946192	PTGER3, ESRRG
GO:0005548	phospholipid transporter activity	level-03	MF	2	47	0.032447	0.0946192	ATP8B1, ANO7
GO:2001239	regulation of extrinsic apoptotic signaling pathway in absence of ligand	level-07	BP	2	47	0.032447	0.0946192	INHBA, COL2A1
GO:0086003	cardiac muscle cell contraction	level-05	BP	2	47	0.032447	0.0946192	KCNE2, KCNQ1
GO:0004879	RNA polymerase II transcription factor activity, ligand-activated sequence-specific DNA binding	level-02	MF	2	47	0.032447	0.0946192	PTGER3, ESRRG
GO:0002011	morphogenesis of an epithelial sheet	level-05	BP	2	47	0.032447	0.0946192	MMP12, SCNN1B
GO:0030850	prostate gland development	level-04	BP	2	47	0.032447	0.0946192	SULF1, SERPINB5
GO:0090092	regulation of transmembrane receptor protein serine/threonine kinase signaling pathway	level-05	BP	4	205	0.0330889	0.0946192	SULF1, INHBA, PBLD, SFRP2
GO:0045017	glycerolipid biosynthetic process	level-04	BP	4	205	0.0330889	0.0946192	CWH43, PIK3C2G, AGXT2L1, C3
GO:0009058	biosynthetic process	level-02	BP	46	6087	0.0335548	0.0946192	CA9, PLA2G2A, TWIST1, GCNT1, APLP1, SERPINE1, FBP2, HDC, PTGER3, CYP1B1, DAZ1, GUCA2B, RNF128, UGT2B15, LOC389493, GHRL, GAL, DMRTA1, IGF2BP3, SFRP4, SULF1, C3, INHBA, COL1A1, ACER2, ATP8B1, ALDOB, HMGCS2, LTF, PIK3C2G, AGXT2L1, DUOX1, SFRP2, CWH43, ACSM3, SOX21, HOXC6, PKIB, GLUL, MUC6, IRX3, DUOX2, KIAA1199, AKR1B15, PBLD, ESRRG
GO:0016798	hydrolase activity, acting on glycosyl bonds	level-03	MF	3	119	0.0336474	0.0946192	ACER2, KIAA1199, CHIA
GO:0090263	positive regulation of canonical Wnt signaling pathway	level-07	BP	3	119	0.0336474	0.0946192	SFRP4, SFRP2, COL1A1
GO:0042698	ovulation cycle	level-02	BP	3	119	0.0336474	0.0946192	CHGA, INHBA, DMRTA1
GO:0009308	amine metabolic process	level-04	BP	3	119	0.0336474	0.0946192	SULT1C2, SULT1B1, HDC
GO:0015370	solute:sodium symporter activity	level-06	MF	2	48	0.0336733	0.0946192	SLC1A2, SLC28A2
GO:0010171	body morphogenesis	level-03	BP	2	48	0.0336733	0.0946192	CRISPLD1, COL1A1
GO:0071695	anatomical structure maturation	level-03	BP	2	48	0.0336733	0.0946192	LTF, GAL
GO:0090303	positive regulation of wound healing	level-06	BP	2	48	0.0336733	0.0946192	SERPINE1, REG3A
GO:0003180	aortic valve morphogenesis	level-04	BP	1	5	0.0340183	0.0946192	TWIST1
GO:0072047	proximal/distal pattern formation involved in nephron development	level-04	BP	1	5	0.0340183	0.0946192	IRX3
GO:0003176	aortic valve development	level-05	BP	1	5	0.0340183	0.0946192	TWIST1
GO:0004568	chitinase activity	level-05	MF	1	5	0.0340183	0.0946192	CHIA
GO:0061590	calcium activated phosphatidylcholine scrambling	level-06	BP	1	5	0.0340183	0.0946192	ANO7
GO:0060398	regulation of growth hormone receptor signaling pathway	level-05	BP	1	5	0.0340183	0.0946192	GHRL
GO:0008048	calcium sensitive guanylate cyclase activator activity	level-05	MF	1	5	0.0340183	0.0946192	GUCA2B
GO:0048819	regulation of hair follicle maturation	level-06	BP	1	5	0.0340183	0.0946192	GAL
GO:0032847	regulation of cellular pH reduction	level-04	BP	1	5	0.0340183	0.0946192	CA2
GO:0070061	fructose binding	level-04	MF	1	5	0.0340183	0.0946192	ALDOB
GO:2000051	negative regulation of non-canonical Wnt signaling pathway	level-07	BP	1	5	0.0340183	0.0946192	SFRP2
GO:0045409	negative regulation of interleukin-6 biosynthetic process	level-07	BP	1	5	0.0340183	0.0946192	GHRL
GO:0090500	endocardial cushion to mesenchymal transition	level-07	BP	1	5	0.0340183	0.0946192	TWIST1
GO:0006030	chitin metabolic process	level-04	BP	1	5	0.0340183	0.0946192	CHIA
GO:1900157	regulation of bone mineralization involved in bone maturation	level-06	BP	1	5	0.0340183	0.0946192	LTF
GO:0006032	chitin catabolic process	level-05	BP	1	5	0.0340183	0.0946192	CHIA
GO:0038169	somatostatin receptor signaling pathway	level-04	BP	1	5	0.0340183	0.0946192	SSTR1
GO:0072081	specification of nephron tubule identity	level-04	BP	1	5	0.0340183	0.0946192	IRX3
GO:0010757	negative regulation of plasminogen activation	level-09	BP	1	5	0.0340183	0.0946192	SERPINE1
GO:2000977	regulation of forebrain neuron differentiation	level-08	BP	1	5	0.0340183	0.0946192	PTGER3
GO:0061302	smooth muscle cell-matrix adhesion	level-05	BP	1	5	0.0340183	0.0946192	SERPINE1
GO:0019763	immunoglobulin receptor activity	level-04	MF	1	5	0.0340183	0.0946192	PIGR
GO:0006572	tyrosine catabolic process	level-06	BP	1	5	0.0340183	0.0946192	HGD
GO:0046882	negative regulation of follicle-stimulating hormone secretion	level-06	BP	1	5	0.0340183	0.0946192	INHBA
GO:0035672	oligopeptide transmembrane transport	level-05	BP	1	5	0.0340183	0.0946192	CA2
GO:0046923	ER retention sequence binding	level-05	MF	1	5	0.0340183	0.0946192	KIAA1199
GO:0006931	substrate-dependent cell migration, cell attachment to substrate	level-04	BP	1	5	0.0340183	0.0946192	FN1
GO:0070375	ERK5 cascade	level-05	BP	1	5	0.0340183	0.0946192	FAM150B
GO:0021603	cranial nerve formation	level-03	BP	1	5	0.0340183	0.0946192	ATP8B1
GO:0047499	calcium-independent phospholipase A2 activity	level-06	MF	1	5	0.0340183	0.0946192	PLA2G7
GO:0002803	positive regulation of antibacterial peptide production	level-06	BP	1	5	0.0340183	0.0946192	PGC
GO:0033578	protein glycosylation in Golgi	level-05	BP	1	5	0.0340183	0.0946192	ACER2
GO:0010966	regulation of phosphate transport	level-07	BP	1	5	0.0340183	0.0946192	SFRP4
GO:0045077	negative regulation of interferon-gamma biosynthetic process	level-07	BP	1	5	0.0340183	0.0946192	INHBA
GO:0002225	positive regulation of antimicrobial peptide production	level-06	BP	1	5	0.0340183	0.0946192	PGC
GO:0033594	response to hydroxyisoflavone	level-05	BP	1	5	0.0340183	0.0946192	FGA
GO:0061588	calcium activated phospholipid scrambling	level-05	BP	1	5	0.0340183	0.0946192	ANO7
GO:0097109	neuroligin family protein binding	level-04	MF	1	5	0.0340183	0.0946192	NRXN3
GO:0060685	regulation of prostatic bud formation	level-04	BP	1	5	0.0340183	0.0946192	SULF1
GO:2000609	regulation of thyroid hormone generation	level-05	BP	1	5	0.0340183	0.0946192	DUOXA2
GO:0033625	positive regulation of integrin activation	level-06	BP	1	5	0.0340183	0.0946192	CXCL13
GO:0070697	activin receptor binding	level-06	MF	1	5	0.0340183	0.0946192	INHBA
GO:0006068	ethanol catabolic process	level-05	BP	1	5	0.0340183	0.0946192	ADH7
GO:0002885	positive regulation of hypersensitivity	level-08	BP	1	5	0.0340183	0.0946192	C3
GO:0048248	CXCR3 chemokine receptor binding	level-07	MF	1	5	0.0340183	0.0946192	CXCL13
GO:0014827	intestine smooth muscle contraction	level-07	BP	1	5	0.0340183	0.0946192	PTGER3
GO:2001225	regulation of chloride transport	level-07	BP	1	5	0.0340183	0.0946192	CA2
GO:0005314	high-affinity glutamate transmembrane transporter activity	level-04	MF	1	5	0.0340183	0.0946192	SLC1A2
GO:0017040	ceramidase activity	level-05	MF	1	5	0.0340183	0.0946192	ACER2
GO:0061591	calcium activated galactosylceramide scrambling	level-06	BP	1	5	0.0340183	0.0946192	ANO7
GO:0060455	negative regulation of gastric acid secretion	level-06	BP	1	5	0.0340183	0.0946192	PTGER3
GO:2001268	negative regulation of cysteine-type endopeptidase activity involved in apoptotic signaling pathway	level-07	BP	1	5	0.0340183	0.0946192	MMP9
GO:0045048	protein insertion into ER membrane	level-06	BP	1	5	0.0340183	0.0946192	WRB
GO:0061056	sclerotome development	level-05	BP	1	5	0.0340183	0.0946192	SFRP2
GO:1904424	regulation of GTP binding	level-04	BP	1	5	0.0340183	0.0946192	RAP1GAP
GO:0035754	B cell chemotaxis	level-05	BP	1	5	0.0340183	0.0946192	CXCL13
GO:0003847	1-alkyl-2-acetylglycerophosphocholine esterase activity	level-05	MF	1	5	0.0340183	0.0946192	PLA2G7
GO:0046912	transferase activity, transferring acyl groups, acyl groups converted into alkyl on transfer	level-04	MF	1	5	0.0340183	0.0946192	HMGCS2
GO:0032190	acrosin binding	level-04	MF	1	5	0.0340183	0.0946192	SERPINA5
GO:1901611	phosphatidylglycerol binding	level-04	MF	1	5	0.0340183	0.0946192	ATP8B1
GO:0038170	somatostatin signaling pathway	level-04	BP	1	5	0.0340183	0.0946192	SSTR1
GO:0071639	positive regulation of monocyte chemotactic protein-1 production	level-07	BP	1	5	0.0340183	0.0946192	TWIST1
GO:0004994	somatostatin receptor activity	level-06	MF	1	5	0.0340183	0.0946192	SSTR1
GO:0004499	N,N-dimethylaniline monooxygenase activity	level-05	MF	1	5	0.0340183	0.0946192	FMO5
GO:1900542	regulation of purine nucleotide metabolic process	level-07	BP	4	207	0.0340851	0.0947415	CHGA, PTGER3, APLP1, GUCA2B
GO:0005267	potassium channel activity	level-06	MF	3	120	0.0343467	0.0953253	KCNJ16, KCNE2, KCNQ1
GO:0043492	ATPase activity, coupled to movement of substances	level-09	MF	3	120	0.0343467	0.0953253	ATP4A, ATP4B, ATP8B1
GO:0019953	sexual reproduction	level-02	BP	9	758	0.0343638	0.0953253	CNTD1, DAZ1, SSTR1, INHBA, HPGD, DMRTA1, DUOX2, PDILT, SERPINA5
GO:0009259	ribonucleotide metabolic process	level-05	BP	7	523	0.0345207	0.0956966	SULT1C2, ALDOB, GUCA2B, APLP1, SULT1B1, CHGA, PTGER3
GO:0016836	hydro-lyase activity	level-04	MF	2	49	0.0349175	0.0965222	CA9, CA2
GO:0016328	lateral plasma membrane	level-03	CC	2	49	0.0349175	0.0965222	CLDN7, CLDN1
GO:0050994	regulation of lipid catabolic process	level-05	BP	2	49	0.0349175	0.0965222	TWIST1, AADAC
GO:0033059	cellular pigmentation	level-02	BP	2	49	0.0349175	0.0965222	RAB17, RAB27B
GO:0030111	regulation of Wnt signaling pathway	level-05	BP	5	307	0.0349345	0.0965222	SFRP4, SFRP2, SULF1, CTHRC1, COL1A1
GO:0015849	organic acid transport	level-05	BP	3	121	0.0350535	0.0967224	AKR1C1, ATP8B1, SLC1A2
GO:0022612	gland morphogenesis	level-04	BP	3	121	0.0350535	0.0967224	DUOX2, SULF1, SERPINB5
GO:0060560	developmental growth involved in morphogenesis	level-03	BP	4	209	0.0350986	0.0967828	FN1, GAL, SPP1, SFRP2
GO:0044431	Golgi apparatus part	level-03	CC	10	886	0.035527	0.0978993	SULF1, RAB31, GCNT1, RAB26, ACER2, MUC6, RAB27B, SH3GL2, RAP1GAP, HEPACAM2
GO:0051924	regulation of calcium ion transport	level-07	BP	4	210	0.0356118	0.0980681	THY1, KCNE2, KIAA1199, PTGER3
GO:0006163	purine nucleotide metabolic process	level-05	BP	7	528	0.0360249	0.099106	SULT1C2, ALDOB, GUCA2B, APLP1, SULT1B1, CHGA, PTGER3
GO:2000116	regulation of cysteine-type endopeptidase activity	level-07	BP	4	211	0.0361294	0.099106	MMP9, ACER2, MAGEA3, SFRP2
GO:0019320	hexose catabolic process	level-05	BP	2	50	0.0361793	0.099106	ALDH1A1, ALDOB
GO:0060324	face development	level-03	BP	2	50	0.0361793	0.099106	CRISPLD1, COL1A1
GO:0032570	response to progesterone	level-04	BP	2	50	0.0361793	0.099106	PTGER3, C3
GO:0032722	positive regulation of chemokine production	level-06	BP	2	50	0.0361793	0.099106	TWIST1, CHIA
GO:0016667	oxidoreductase activity, acting on a sulfur group of donors	level-03	MF	2	50	0.0361793	0.099106	PDIA2, ERO1LB
GO:0086001	cardiac muscle cell action potential	level-05	BP	2	50	0.0361793	0.099106	KCNE2, KCNQ1
GO:0007498	mesoderm development	level-04	BP	3	123	0.0364895	0.0998901	INHBA, IRX3, SFRP2
GO:0016054	organic acid catabolic process	level-04	BP	4	212	0.0366514	0.100267	HGD, HDC, GLUL, TWIST1
GO:0007173	epidermal growth factor receptor signaling pathway	level-07	BP	3	124	0.0372188	0.101686	MMP9, PIGR, SH3GL2
GO:0005795	Golgi stack	level-05	CC	3	124	0.0372188	0.101686	GCNT1, SULF1, RAB27B
GO:0009057	macromolecule catabolic process	level-04	BP	12	1149	0.0373051	0.101855	CPA2, PGA3, TIMP1, RNF128, PGC, FAP, UCHL1, CHIA, CTSL1, KCNE2, KIAA1199, CTSE
GO:0033293	monocarboxylic acid binding	level-05	MF	2	51	0.0374585	0.102139	AKR1C1, SERPINA5
GO:0045178	basal part of cell	level-02	CC	2	51	0.0374585	0.102139	GKN2, FAP
GO:0006140	regulation of nucleotide metabolic process	level-06	BP	4	214	0.0377083	0.102753	CHGA, PTGER3, APLP1, GUCA2B
GO:1901653	cellular response to peptide	level-05	BP	5	314	0.0378497	0.103071	GHRL, CA2, HMGCS2, ALDOB, RAB31
GO:2000241	regulation of reproductive process	level-03	BP	3	125	0.0379554	0.103156	TIMP1, SULF1, INHBA
GO:0002230	positive regulation of defense response to virus by host	level-06	BP	3	125	0.0379554	0.103156	CLDN7, KCNQ1, REP15
GO:0042383	sarcolemma	level-03	CC	3	125	0.0379554	0.103156	COL6A3, AHNAK2, SNTB1
GO:0033554	cellular response to stress	level-03	BP	17	1824	0.037989	0.10318	SFRP4, TWIST1, CA9, CYP1B1, BCL2A1, SFRP2, KRT20, CA2, IL8, THBS4, LOC389493, ZAK, MAGEA3, GLUL, REP15, PDIA2, SPP1
GO:0072511	divalent inorganic cation transport	level-06	BP	6	422	0.0381654	0.103307	KCNE2, KIAA1199, THY1, PTGER3, GIF, TCN1
GO:2001021	negative regulation of response to DNA damage stimulus	level-05	BP	2	52	0.0387549	0.103307	TWIST1, SFRP2
GO:0048747	muscle fiber development	level-06	BP	2	52	0.0387549	0.103307	UCHL1, DNER
GO:0010524	positive regulation of calcium ion transport into cytosol	level-05	BP	2	52	0.0387549	0.103307	THY1, KIAA1199
GO:0055078	sodium ion homeostasis	level-08	BP	2	52	0.0387549	0.103307	ATP4A, SCNN1B
GO:0032370	positive regulation of lipid transport	level-05	BP	2	52	0.0387549	0.103307	GHRL, GAL
GO:0048247	lymphocyte chemotaxis	level-04	BP	2	52	0.0387549	0.103307	CXCL13, CCL18
GO:0050730	regulation of peptidyl-tyrosine phosphorylation	level-08	BP	4	216	0.0387826	0.103307	GHRL, FAM150B, THBS4, SFRP2
GO:0019693	ribose phosphate metabolic process	level-04	BP	7	538	0.0391621	0.103307	SULT1C2, ALDOB, GUCA2B, APLP1, SULT1B1, CHGA, PTGER3
GO:0036211	protein modification process	level-04	BP	30	3707	0.0391689	0.103307	PTGER3, GCNT1, UCHL1, PKIB, ODAM, THY1, RNF128, GHRL, ZAK, CHI3L1, CCL18, PDIA2, FGG, FGA, TWIST1, C3, MMP9, INHBA, ACER2, PLA2G2A, LTF, FN1, SFRP2, CWH43, KIAA1199, THBS4, FAM150B, MUC6, ASB11, PBLD
GO:0006464	cellular protein modification process	level-05	BP	30	3707	0.0391689	0.103307	PTGER3, GCNT1, UCHL1, PKIB, ODAM, THY1, RNF128, GHRL, ZAK, CHI3L1, CCL18, PDIA2, FGG, FGA, TWIST1, C3, MMP9, INHBA, ACER2, PLA2G2A, LTF, FN1, SFRP2, CWH43, KIAA1199, THBS4, FAM150B, MUC6, ASB11, PBLD
GO:0051641	cellular localization	level-02	BP	21	2394	0.039306	0.103307	RAB31, RAB26, RNF128, NRXN3, RAB17, SH3GL2, THY1, PIGR, COL1A1, WRB, CHGA, UCHL1, CLDN18, RAB27B, MYRIP, DPCR1, PDIA2, KIAA1199, SFRP2, PBLD, GEM
GO:2001300	lipoxin metabolic process	level-05	BP	1	6	0.0395749	0.103307	HPGD
GO:0045908	negative regulation of vasodilation	level-07	BP	1	6	0.0395749	0.103307	CHGA
GO:1904693	midbrain morphogenesis	level-03	BP	1	6	0.0395749	0.103307	SFRP2
GO:0080184	response to phenylpropanoid	level-05	BP	1	6	0.0395749	0.103307	FGA
GO:1900122	positive regulation of receptor binding	level-06	BP	1	6	0.0395749	0.103307	MMP9
GO:0004028	3-chloroallyl aldehyde dehydrogenase activity	level-05	MF	1	6	0.0395749	0.103307	ALDH3A1
GO:0002784	regulation of antimicrobial peptide production	level-05	BP	1	6	0.0395749	0.103307	PGC
GO:0019814	immunoglobulin complex	level-03	CC	1	6	0.0395749	0.103307	IGJ
GO:0034711	inhibin binding	level-03	MF	1	6	0.0395749	0.103307	INHBA
GO:0032109	positive regulation of response to nutrient levels	level-07	BP	1	6	0.0395749	0.103307	GHRL
GO:0019896	axonal transport of mitochondrion	level-06	BP	1	6	0.0395749	0.103307	UCHL1
GO:0036072	direct ossification	level-03	BP	1	6	0.0395749	0.103307	COL1A1
GO:0009996	negative regulation of cell fate specification	level-07	BP	1	6	0.0395749	0.103307	SFRP2
GO:0032050	clathrin heavy chain binding	level-04	MF	1	6	0.0395749	0.103307	KIAA1199
GO:0046881	positive regulation of follicle-stimulating hormone secretion	level-06	BP	1	6	0.0395749	0.103307	INHBA
GO:0005499	vitamin D binding	level-04	MF	1	6	0.0395749	0.103307	GC
GO:0070571	negative regulation of neuron projection regeneration	level-05	BP	1	6	0.0395749	0.103307	SPP1
GO:0044851	hair cycle phase	level-02	BP	1	6	0.0395749	0.103307	GAL
GO:1903012	positive regulation of bone development	level-05	BP	1	6	0.0395749	0.103307	LTF
GO:0071438	invadopodium membrane	level-04	CC	1	6	0.0395749	0.103307	FAP
GO:0048681	negative regulation of axon regeneration	level-06	BP	1	6	0.0395749	0.103307	SPP1
GO:0070072	vacuolar proton-transporting V-type ATPase complex assembly	level-09	BP	1	6	0.0395749	0.103307	ALDOB
GO:0051045	negative regulation of membrane protein ectodomain proteolysis	level-07	BP	1	6	0.0395749	0.103307	TIMP1
GO:0015860	purine nucleoside transmembrane transport	level-06	BP	1	6	0.0395749	0.103307	SLC28A2
GO:0004111	creatine kinase activity	level-05	MF	1	6	0.0395749	0.103307	CKMT2
GO:0002866	positive regulation of acute inflammatory response to antigenic stimulus	level-07	BP	1	6	0.0395749	0.103307	C3
GO:0086023	adrenergic receptor signaling pathway involved in heart process	level-05	BP	1	6	0.0395749	0.103307	CHGA
GO:0046935	1-phosphatidylinositol-3-kinase regulator activity	level-05	MF	1	6	0.0395749	0.103307	CCKBR
GO:0001957	intramembranous ossification	level-04	BP	1	6	0.0395749	0.103307	COL1A1
GO:0060267	positive regulation of respiratory burst	level-05	BP	1	6	0.0395749	0.103307	IGJ
GO:0030388	fructose 1,6-bisphosphate metabolic process	level-04	BP	1	6	0.0395749	0.103307	ALDOB
GO:0042536	negative regulation of tumor necrosis factor biosynthetic process	level-07	BP	1	6	0.0395749	0.103307	GHRL
GO:0005593	FACIT collagen trimer	level-04	CC	1	6	0.0395749	0.103307	COL12A1
GO:1903054	negative regulation of extracellular matrix organization	level-06	BP	1	6	0.0395749	0.103307	FAP
GO:0060372	regulation of atrial cardiac muscle cell membrane repolarization	level-06	BP	1	6	0.0395749	0.103307	KCNQ1
GO:0032106	positive regulation of response to extracellular stimulus	level-06	BP	1	6	0.0395749	0.103307	GHRL
GO:0061309	cardiac neural crest cell development involved in outflow tract morphogenesis	level-07	BP	1	6	0.0395749	0.103307	TWIST1
GO:0004064	arylesterase activity	level-05	MF	1	6	0.0395749	0.103307	CA2
GO:0035989	tendon development	level-05	BP	1	6	0.0395749	0.103307	COL11A1
GO:0070070	proton-transporting V-type ATPase complex assembly	level-08	BP	1	6	0.0395749	0.103307	ALDOB
GO:0003402	planar cell polarity pathway involved in axis elongation	level-08	BP	1	6	0.0395749	0.103307	SFRP2
GO:0002786	regulation of antibacterial peptide production	level-05	BP	1	6	0.0395749	0.103307	PGC
GO:0035860	glial cell-derived neurotrophic factor receptor signaling pathway	level-06	BP	1	6	0.0395749	0.103307	SULF1
GO:0051461	positive regulation of corticotropin secretion	level-05	BP	1	6	0.0395749	0.103307	GHRL
GO:0099624	atrial cardiac muscle cell membrane repolarization	level-06	BP	1	6	0.0395749	0.103307	KCNQ1
GO:0097070	ductus arteriosus closure	level-05	BP	1	6	0.0395749	0.103307	HPGD
GO:0061133	endopeptidase activator activity	level-05	MF	1	6	0.0395749	0.103307	SFRP2
GO:0002760	positive regulation of antimicrobial humoral response	level-05	BP	1	6	0.0395749	0.103307	PGC
GO:1901387	positive regulation of voltage-gated calcium channel activity	level-07	BP	1	6	0.0395749	0.103307	KCNE2
GO:0071280	cellular response to copper ion	level-06	BP	1	6	0.0395749	0.103307	MT1G
GO:0003007	heart morphogenesis	level-04	BP	4	218	0.0398743	0.104023	TWIST1, SFRP2, COL11A1, COL2A1
GO:0060113	inner ear receptor cell differentiation	level-06	BP	2	53	0.0400682	0.104116	ATP8B1, CTHRC1
GO:2000242	negative regulation of reproductive process	level-04	BP	2	53	0.0400682	0.104116	TIMP1, SULF1
GO:0010633	negative regulation of epithelial cell migration	level-05	BP	2	53	0.0400682	0.104116	CXCL13, PBLD
GO:0008146	sulfotransferase activity	level-04	MF	2	53	0.0400682	0.104116	SULT1C2, SULT1B1
GO:0030170	pyridoxal phosphate binding	level-04	MF	2	53	0.0400682	0.104116	HDC, AGXT2L1
GO:0015718	monocarboxylic acid transport	level-07	BP	3	128	0.04021	0.104116	AKR1C1, ATP8B1, SLC16A7
GO:1903707	negative regulation of hemopoiesis	level-05	BP	3	128	0.04021	0.104116	LTF, CLDN18, INHBA
GO:0055037	recycling endosome	level-06	CC	3	128	0.04021	0.104116	RAB17, SLC26A7, REP15
GO:0006766	vitamin metabolic process	level-03	BP	3	128	0.04021	0.104116	GIF, TCN1, GC
GO:0043296	apical junction complex	level-03	CC	3	128	0.04021	0.104116	CLDN7, CLDN1, CLDN18
GO:0071901	negative regulation of protein serine/threonine kinase activity	level-08	BP	3	128	0.04021	0.104116	PKIB, UCHL1, SFRP2
GO:0015103	inorganic anion transmembrane transporter activity	level-04	MF	3	128	0.04021	0.104116	SLC26A7, ANO7, CLIC6
GO:0033267	axon part	level-03	CC	4	220	0.0409834	0.106052	UCHL1, GLUL, SLC1A2, SPOCK1
GO:0044440	endosomal part	level-04	CC	6	430	0.0411356	0.10638	RAB17, SLC26A7, RAB27B, REP15, CTSL1, PGA3
GO:1903036	positive regulation of response to wounding	level-05	BP	2	54	0.0413982	0.106793	SERPINE1, REG3A
GO:0061515	myeloid cell development	level-04	BP	2	54	0.0413982	0.106793	LTF, CLDN18
GO:0090280	positive regulation of calcium ion import	level-07	BP	2	54	0.0413982	0.106793	THY1, KIAA1199
GO:0031594	neuromuscular junction	level-02	CC	2	54	0.0413982	0.106793	SPOCK1, THBS4
GO:0044306	neuron projection terminus	level-03	CC	3	130	0.04175	0.107568	UCHL1, GLUL, SCRG1
GO:0051099	positive regulation of binding	level-04	BP	3	130	0.04175	0.107568	MMP9, TWIST1, CTHRC1
GO:0030814	regulation of cAMP metabolic process	level-08	BP	3	131	0.042531	0.109512	CHGA, PTGER3, APLP1
GO:0019882	antigen processing and presentation	level-02	BP	4	223	0.0426797	0.109723	CTSL1, AZGP1, CTSE, SH3GL2
GO:0070482	response to oxygen levels	level-03	BP	5	325	0.0427239	0.109723	TWIST1, CA9, SCNN1B, ALDH3A1, COL1A1
GO:0031526	brush border membrane	level-04	CC	2	55	0.0427446	0.109723	ATP8B1, PTGER3
GO:0033013	tetrapyrrole metabolic process	level-04	BP	2	55	0.0427446	0.109723	GIF, TCN1
GO:0097006	regulation of plasma lipoprotein particle levels	level-03	BP	2	55	0.0427446	0.109723	PLA2G7, PLA2G2A
GO:0060589	nucleoside-triphosphatase regulator activity	level-03	MF	5	326	0.0431849	0.110779	ALDH1A1, THY1, RGS16, RAP1GAP, CHN1
GO:0008528	G-protein coupled peptide receptor activity	level-04	MF	3	132	0.0433193	0.110779	CCKBR, SSTR1, GAL
GO:0030496	midbody	level-02	CC	3	132	0.0433193	0.110779	SVIL, HEPACAM2, GEM
GO:0002520	immune system development	level-02	BP	9	795	0.0440677	0.110779	LTF, C3, MMP9, CA2, SFRP2, INHBA, CXCL13, MT1G, CLDN18
GO:0046365	monosaccharide catabolic process	level-04	BP	2	56	0.0441073	0.110779	ALDH1A1, ALDOB
GO:0031256	leading edge membrane	level-03	CC	3	133	0.0441149	0.110779	PLEKHO1, FAP, SLC1A2
GO:0001653	peptide receptor activity	level-03	MF	3	134	0.0449178	0.110779	CCKBR, SSTR1, GAL
GO:1900544	positive regulation of purine nucleotide metabolic process	level-08	BP	3	134	0.0449178	0.110779	CHGA, GUCA2B, PTGER3
GO:0045981	positive regulation of nucleotide metabolic process	level-07	BP	3	134	0.0449178	0.110779	CHGA, GUCA2B, PTGER3
GO:0022843	voltage-gated cation channel activity	level-07	MF	3	134	0.0449178	0.110779	KCNJ16, KCNE2, KCNQ1
GO:1902105	regulation of leukocyte differentiation	level-05	BP	4	227	0.0450023	0.110779	LTF, CA2, CLDN18, INHBA
GO:0060073	micturition	level-04	BP	1	7	0.0450997	0.110779	PTGER3
GO:0042746	circadian sleep/wake cycle, wakefulness	level-05	BP	1	7	0.0450997	0.110779	PTGER3
GO:0014832	urinary bladder smooth muscle contraction	level-07	BP	1	7	0.0450997	0.110779	PTGER3
GO:2000381	negative regulation of mesoderm development	level-05	BP	1	7	0.0450997	0.110779	SFRP2
GO:0006548	histidine catabolic process	level-06	BP	1	7	0.0450997	0.110779	HDC
GO:0045650	negative regulation of macrophage differentiation	level-08	BP	1	7	0.0450997	0.110779	INHBA
GO:0006538	glutamate catabolic process	level-07	BP	1	7	0.0450997	0.110779	GLUL
GO:0032278	positive regulation of gonadotropin secretion	level-05	BP	1	7	0.0450997	0.110779	INHBA
GO:0003708	retinoic acid receptor activity	level-03	MF	1	7	0.0450997	0.110779	ESRRG
GO:0034310	primary alcohol catabolic process	level-05	BP	1	7	0.0450997	0.110779	ADH7
GO:0032463	negative regulation of protein homooligomerization	level-07	BP	1	7	0.0450997	0.110779	CLDN7
GO:0043237	laminin-1 binding	level-04	MF	1	7	0.0450997	0.110779	THBS4
GO:0042661	regulation of mesodermal cell fate specification	level-06	BP	1	7	0.0450997	0.110779	SFRP2
GO:0042670	retinal cone cell differentiation	level-08	BP	1	7	0.0450997	0.110779	THY1
GO:0010840	regulation of circadian sleep/wake cycle, wakefulness	level-05	BP	1	7	0.0450997	0.110779	PTGER3
GO:0051549	positive regulation of keratinocyte migration	level-06	BP	1	7	0.0450997	0.110779	MMP9
GO:0034235	GPI anchor binding	level-04	MF	1	7	0.0450997	0.110779	THY1
GO:0061450	trophoblast cell migration	level-02	BP	1	7	0.0450997	0.110779	TIMP1
GO:1903430	negative regulation of cell maturation	level-07	BP	1	7	0.0450997	0.110779	GAL
GO:1904847	regulation of cell chemotaxis to fibroblast growth factor	level-05	BP	1	7	0.0450997	0.110779	CXCL13
GO:0035766	cell chemotaxis to fibroblast growth factor	level-05	BP	1	7	0.0450997	0.110779	CXCL13
GO:0032762	mast cell cytokine production	level-05	BP	1	7	0.0450997	0.110779	CHGA
GO:0035768	endothelial cell chemotaxis to fibroblast growth factor	level-06	BP	1	7	0.0450997	0.110779	CXCL13
GO:0046898	response to cycloheximide	level-04	BP	1	7	0.0450997	0.110779	FGA
GO:1901072	glucosamine-containing compound catabolic process	level-06	BP	1	7	0.0450997	0.110779	CHIA
GO:0014848	urinary tract smooth muscle contraction	level-06	BP	1	7	0.0450997	0.110779	PTGER3
GO:0030250	guanylate cyclase activator activity	level-04	MF	1	7	0.0450997	0.110779	GUCA2B
GO:0034987	immunoglobulin receptor binding	level-04	MF	1	7	0.0450997	0.110779	IGJ
GO:0002778	antibacterial peptide production	level-04	BP	1	7	0.0450997	0.110779	PGC
GO:0002775	antimicrobial peptide production	level-03	BP	1	7	0.0450997	0.110779	PGC
GO:2000542	negative regulation of gastrulation	level-06	BP	1	7	0.0450997	0.110779	SFRP2
GO:0031906	late endosome lumen	level-05	CC	1	7	0.0450997	0.110779	PGA3
GO:0010898	positive regulation of triglyceride catabolic process	level-07	BP	1	7	0.0450997	0.110779	AADAC
GO:0010853	cyclase activator activity	level-04	MF	1	7	0.0450997	0.110779	GUCA2B
GO:0071372	cellular response to follicle-stimulating hormone stimulus	level-06	BP	1	7	0.0450997	0.110779	INHBA
GO:0046549	retinal cone cell development	level-07	BP	1	7	0.0450997	0.110779	THY1
GO:0098642	network-forming collagen trimer	level-03	CC	1	7	0.0450997	0.110779	COL8A1
GO:0033591	response to L-ascorbic acid	level-04	BP	1	7	0.0450997	0.110779	SPARC
GO:0042320	regulation of circadian sleep/wake cycle, REM sleep	level-06	BP	1	7	0.0450997	0.110779	GHRL
GO:0035014	phosphatidylinositol 3-kinase regulator activity	level-04	MF	1	7	0.0450997	0.110779	CCKBR
GO:0046598	positive regulation of viral entry into host cell	level-07	BP	1	7	0.0450997	0.110779	TMPRSS2
GO:1901142	insulin metabolic process	level-04	BP	1	7	0.0450997	0.110779	ERO1LB
GO:0003183	mitral valve morphogenesis	level-05	BP	1	7	0.0450997	0.110779	TWIST1
GO:0021562	vestibulocochlear nerve development	level-05	BP	1	7	0.0450997	0.110779	ATP8B1
GO:1904338	regulation of dopaminergic neuron differentiation	level-08	BP	1	7	0.0450997	0.110779	SFRP2
GO:0035005	1-phosphatidylinositol-4-phosphate 3-kinase activity	level-06	MF	1	7	0.0450997	0.110779	PIK3C2G
GO:0010193	response to ozone	level-04	BP	1	7	0.0450997	0.110779	FN1
GO:0098645	collagen network	level-03	CC	1	7	0.0450997	0.110779	COL8A1
GO:1901897	regulation of relaxation of cardiac muscle	level-07	BP	1	7	0.0450997	0.110779	CHGA
GO:0051547	regulation of keratinocyte migration	level-05	BP	1	7	0.0450997	0.110779	MMP9
GO:1901163	regulation of trophoblast cell migration	level-04	BP	1	7	0.0450997	0.110779	TIMP1
GO:0043569	negative regulation of insulin-like growth factor receptor signaling pathway	level-06	BP	1	7	0.0450997	0.110779	CILP
GO:0016615	malate dehydrogenase activity	level-04	MF	1	7	0.0450997	0.110779	LIPF
GO:0004032	alditol:NADP+ 1-oxidoreductase activity	level-07	MF	1	7	0.0450997	0.110779	AKR1C1
GO:0042321	negative regulation of circadian sleep/wake cycle, sleep	level-05	BP	1	7	0.0450997	0.110779	GHRL
GO:0051459	regulation of corticotropin secretion	level-06	BP	1	7	0.0450997	0.110779	GHRL
GO:0097486	multivesicular body lumen	level-06	CC	1	7	0.0450997	0.110779	PGA3
GO:0045091	regulation of single stranded viral RNA replication via double stranded DNA intermediate	level-08	BP	1	7	0.0450997	0.110779	IL8
GO:0004030	aldehyde dehydrogenase [NAD(P)+] activity	level-05	MF	1	7	0.0450997	0.110779	ALDH3A1
GO:0060028	convergent extension involved in axis elongation	level-06	BP	1	7	0.0450997	0.110779	SFRP2
GO:0001758	retinal dehydrogenase activity	level-05	MF	1	7	0.0450997	0.110779	ALDH1A1
GO:2000544	regulation of endothelial cell chemotaxis to fibroblast growth factor	level-06	BP	1	7	0.0450997	0.110779	CXCL13
GO:0019748	secondary metabolic process	level-02	BP	2	57	0.0454859	0.11153	AKR1C1, CYP1B1
GO:0001836	release of cytochrome c from mitochondria	level-06	BP	2	57	0.0454859	0.11153	MMP9, BCL2A1
GO:0042490	mechanoreceptor differentiation	level-05	BP	2	57	0.0454859	0.11153	ATP8B1, CTHRC1
GO:0001654	eye development	level-05	BP	5	331	0.0455347	0.111584	TWIST1, CYP1B1, THY1, INHBA, COL8A1
GO:0090287	regulation of cellular response to growth factor stimulus	level-04	BP	4	228	0.0455938	0.111663	CXCL13, SULF1, PBLD, SFRP2
GO:0030802	regulation of cyclic nucleotide biosynthetic process	level-07	BP	3	135	0.045728	0.111926	GUCA2B, PTGER3, APLP1
GO:0072521	purine-containing compound metabolic process	level-04	BP	7	558	0.0459614	0.112431	SULT1C2, ALDOB, GUCA2B, APLP1, SULT1B1, CHGA, PTGER3
GO:0050691	regulation of defense response to virus by host	level-05	BP	3	136	0.0465454	0.113793	CLDN7, KCNQ1, REP15
GO:0061061	muscle structure development	level-03	BP	7	560	0.0466804	0.114056	PLEKHO1, TWIST1, COL11A1, DNER, UCHL1, COL6A3, SVIL
GO:0050803	regulation of synapse structure or activity	level-03	BP	4	230	0.0467898	0.114189	RAB17, GHRL, THBS2, NRXN3
GO:0072593	reactive oxygen species metabolic process	level-03	BP	4	230	0.0467898	0.114189	CYP1B1, DUOX2, DUOX1, DUOXA2
GO:0051937	catecholamine transport	level-06	BP	2	58	0.0468803	0.114209	CHGA, PTGER3
GO:0016266	O-glycan processing	level-06	BP	2	58	0.0468803	0.114209	GCNT1, MUC6
GO:0019829	cation-transporting ATPase activity	level-05	MF	2	58	0.0468803	0.114209	ATP4A, ATP4B
GO:1901565	organonitrogen compound catabolic process	level-04	BP	5	334	0.0469807	0.114387	GLUL, HDC, KIAA1199, CHIA, HGD
GO:0001764	neuron migration	level-04	BP	3	137	0.0473699	0.115199	TWIST1, SPOCK1, DNER
GO:0043433	negative regulation of sequence-specific DNA binding transcription factor activity	level-04	BP	3	137	0.0473699	0.115199	SFRP4, TWIST1, CYP1B1
GO:0030135	coated vesicle	level-05	CC	4	232	0.0480032	0.116671	SH3GL2, KIAA1199, RAB27B, EPN3
GO:0001889	liver development	level-05	BP	3	138	0.0482017	0.116949	HMGCS2, ALDOB, FGA
GO:0071248	cellular response to metal ion	level-05	BP	3	138	0.0482017	0.116949	MT1H, MT1G, FN1
GO:0045471	response to ethanol	level-04	BP	3	138	0.0482017	0.116949	ADH7, HMGCS2, SPARC
GO:0044304	main axon	level-04	CC	2	59	0.0482902	0.116959	SLC1A2, SPOCK1
GO:0003151	outflow tract morphogenesis	level-03	BP	2	59	0.0482902	0.116959	TWIST1, SFRP2
GO:0017022	myosin binding	level-04	MF	2	59	0.0482902	0.116959	RAB27B, MYRIP
GO:0002250	adaptive immune response	level-03	BP	5	337	0.0484537	0.117287	CXCL13, CTSL1, FGA, IGJ, C3
GO:0031400	negative regulation of protein modification process	level-07	BP	7	566	0.0488806	0.118251	TWIST1, SFRP2, THY1, PKIB, ACER2, UCHL1, PBLD
GO:0098862	cluster of actin-based cell projections	level-02	CC	3	139	0.0490406	0.118268	HOMER2, ATP8B1, PTGER3
GO:0035264	multicellular organism growth	level-02	BP	3	139	0.0490406	0.118268	GHRL, DUOX2, SLC1A2
GO:0006469	negative regulation of protein kinase activity	level-07	BP	4	234	0.049234	0.118268	PKIB, UCHL1, THY1, SFRP2
GO:0030133	transport vesicle	level-05	CC	5	339	0.0494507	0.118268	RAB27B, CHGA, RAB26, DPYSL3, MYRIP
GO:0060135	maternal process involved in female pregnancy	level-03	BP	2	60	0.0497155	0.118268	GHRL, SPP1
GO:0043462	regulation of ATPase activity	level-05	BP	2	60	0.0497155	0.118268	LTF, ALDOB
GO:0021879	forebrain neuron differentiation	level-06	BP	2	60	0.0497155	0.118268	INHBA, PTGER3
GO:0060393	regulation of pathway-restricted SMAD protein phosphorylation	level-06	BP	2	60	0.0497155	0.118268	INHBA, PBLD
GO:0030276	clathrin binding	level-03	MF	2	60	0.0497155	0.118268	KIAA1199, DNER
GO:0008360	regulation of cell shape	level-03	BP	3	140	0.0498867	0.118268	PLEKHO1, FGD4, FN1
GO:0048592	eye morphogenesis	level-05	BP	3	140	0.0498867	0.118268	TWIST1, THY1, COL8A1
GO:0060485	mesenchyme development	level-04	BP	4	236	0.050482	0.118268	TWIST1, SFRP2, PBLD, COL1A1
GO:0060828	regulation of canonical Wnt signaling pathway	level-06	BP	4	236	0.050482	0.118268	SFRP4, SFRP2, CTHRC1, COL1A1
GO:0061307	cardiac neural crest cell differentiation involved in heart development	level-05	BP	1	8	0.0505929	0.118268	TWIST1
GO:2000427	positive regulation of apoptotic cell clearance	level-07	BP	1	8	0.0505929	0.118268	C3
GO:0031943	regulation of glucocorticoid metabolic process	level-05	BP	1	8	0.0505929	0.118268	GAL
GO:0031545	peptidyl-proline 4-dioxygenase activity	level-04	MF	1	8	0.0505929	0.118268	PDIA2
GO:0002759	regulation of antimicrobial humoral response	level-04	BP	1	8	0.0505929	0.118268	PGC
GO:0042117	monocyte activation	level-04	BP	1	8	0.0505929	0.118268	MT1G
GO:0097425	smooth endoplasmic reticulum part	level-04	CC	1	8	0.0505929	0.118268	ALDOB
GO:0044036	cell wall macromolecule metabolic process	level-04	BP	1	8	0.0505929	0.118268	CHIA
GO:1900426	positive regulation of defense response to bacterium	level-05	BP	1	8	0.0505929	0.118268	PGC
GO:0051764	actin crosslink formation	level-05	BP	1	8	0.0505929	0.118268	DPYSL3
GO:0044598	doxorubicin metabolic process	level-04	BP	1	8	0.0505929	0.118268	AKR1C1
GO:0061308	cardiac neural crest cell development involved in heart development	level-06	BP	1	8	0.0505929	0.118268	TWIST1
GO:0046512	sphingosine biosynthetic process	level-05	BP	1	8	0.0505929	0.118268	ACER2
GO:0051938	L-glutamate import	level-05	BP	1	8	0.0505929	0.118268	SLC1A2
GO:0003174	mitral valve development	level-05	BP	1	8	0.0505929	0.118268	TWIST1
GO:0035256	G-protein coupled glutamate receptor binding	level-05	MF	1	8	0.0505929	0.118268	HOMER2
GO:0071554	cell wall organization or biogenesis	level-02	BP	1	8	0.0505929	0.118268	CHIA
GO:0045617	negative regulation of keratinocyte differentiation	level-05	BP	1	8	0.0505929	0.118268	REG3A
GO:0015211	purine nucleoside transmembrane transporter activity	level-05	MF	1	8	0.0505929	0.118268	SLC28A2
GO:1904322	cellular response to forskolin	level-05	BP	1	8	0.0505929	0.118268	PTGER3
GO:0055056	D-glucose transmembrane transporter activity	level-08	MF	1	8	0.0505929	0.118268	SLC2A12
GO:0072530	purine-containing compound transmembrane transport	level-05	BP	1	8	0.0505929	0.118268	SLC28A2
GO:0044848	biological phase	level-01	BP	1	8	0.0505929	0.118268	GAL
GO:0072672	neutrophil extravasation	level-04	BP	1	8	0.0505929	0.118268	PTGER3
GO:0042583	chromaffin granule	level-07	CC	1	8	0.0505929	0.118268	CHGA
GO:0033632	regulation of cell-cell adhesion mediated by integrin	level-05	BP	1	8	0.0505929	0.118268	CXCL13
GO:0002883	regulation of hypersensitivity	level-07	BP	1	8	0.0505929	0.118268	C3
GO:0004415	hyalurononglucosaminidase activity	level-06	MF	1	8	0.0505929	0.118268	KIAA1199
GO:0034312	diol biosynthetic process	level-06	BP	1	8	0.0505929	0.118268	ACER2
GO:0033691	sialic acid binding	level-03	MF	1	8	0.0505929	0.118268	SELE
GO:0046348	amino sugar catabolic process	level-05	BP	1	8	0.0505929	0.118268	CHIA
GO:0048820	hair follicle maturation	level-04	BP	1	8	0.0505929	0.118268	GAL
GO:0060352	cell adhesion molecule production	level-02	BP	1	8	0.0505929	0.118268	GCNT1
GO:0006857	oligopeptide transport	level-06	BP	1	8	0.0505929	0.118268	CA2
GO:0030249	guanylate cyclase regulator activity	level-04	MF	1	8	0.0505929	0.118268	GUCA2B
GO:0098651	basement membrane collagen trimer	level-03	CC	1	8	0.0505929	0.118268	COL8A1
GO:1904321	response to forskolin	level-05	BP	1	8	0.0505929	0.118268	PTGER3
GO:0047760	butyrate-CoA ligase activity	level-05	MF	1	8	0.0505929	0.118268	ACSM3
GO:0046880	regulation of follicle-stimulating hormone secretion	level-06	BP	1	8	0.0505929	0.118268	INHBA
GO:0008494	translation activator activity	level-03	MF	1	8	0.0505929	0.118268	DAZ1
GO:0060179	male mating behavior	level-04	BP	1	8	0.0505929	0.118268	DMRTA1
GO:0044597	daunorubicin metabolic process	level-04	BP	1	8	0.0505929	0.118268	AKR1C1
GO:0019732	antifungal humoral response	level-04	BP	1	8	0.0505929	0.118268	LTF
GO:0046951	ketone body biosynthetic process	level-04	BP	1	8	0.0505929	0.118268	HMGCS2
GO:0030868	smooth endoplasmic reticulum membrane	level-03	CC	1	8	0.0505929	0.118268	ALDOB
GO:0032052	bile acid binding	level-06	MF	1	8	0.0505929	0.118268	AKR1C1
GO:2000480	negative regulation of cAMP-dependent protein kinase activity	level-09	BP	1	8	0.0505929	0.118268	PKIB
GO:0061008	hepaticobiliary system development	level-04	BP	3	141	0.0507399	0.118479	HMGCS2, ALDOB, FGA
GO:1900371	regulation of purine nucleotide biosynthetic process	level-07	BP	3	141	0.0507399	0.118479	GUCA2B, PTGER3, APLP1
GO:0002521	leukocyte differentiation	level-04	BP	6	454	0.0509062	0.1188	LTF, MMP9, CA2, INHBA, MT1G, CLDN18
GO:0042733	embryonic digit morphogenesis	level-04	BP	2	61	0.0511558	0.119316	TWIST1, SFRP2
GO:0065003	macromolecular complex assembly	level-04	BP	15	1619	0.0515143	0.120085	AKR1C1, TWIST1, CLDN7, CLDN1, THBS4, IGJ, DPYSL3, COL1A1, CXCL13, GLUL, ALDOB, FN1, COL1A2, FGG, FGA
GO:0030808	regulation of nucleotide biosynthetic process	level-06	BP	3	142	0.0516002	0.120217	GUCA2B, PTGER3, APLP1
GO:0045927	positive regulation of growth	level-04	BP	4	238	0.0517473	0.120493	GHRL, SFRP2, FN1, C3
GO:0045786	negative regulation of cell cycle	level-05	BP	6	456	0.0517793	0.1205	HPGD, IL8, INHBA, LOC389493, FAP, ZAK
GO:0007517	muscle organ development	level-04	BP	5	344	0.051996	0.120936	COL6A3, SVIL, DNER, COL11A1, TWIST1
GO:0051640	organelle localization	level-03	BP	6	457	0.0522193	0.121388	RAB17, CHGA, UCHL1, RAB27B, SH3GL2, GEM
GO:0019318	hexose metabolic process	level-04	BP	4	239	0.0523865	0.121709	ALDH1A1, GHRL, FBP2, ALDOB
GO:0022834	ligand-gated channel activity	level-06	MF	3	143	0.0524675	0.121761	KCNJ16, KCNE2, SCNN1B
GO:0015276	ligand-gated ion channel activity	level-04	MF	3	143	0.0524675	0.121761	KCNJ16, KCNE2, SCNN1B
GO:0036473	cell death in response to oxidative stress	level-03	BP	2	62	0.0526111	0.121822	PDIA2, CYP1B1
GO:1900543	negative regulation of purine nucleotide metabolic process	level-08	BP	2	62	0.0526111	0.121822	PTGER3, APLP1
GO:0051952	regulation of amine transport	level-05	BP	2	62	0.0526111	0.121822	CHGA, PTGER3
GO:0003208	cardiac ventricle morphogenesis	level-04	BP	2	62	0.0526111	0.121822	COL11A1, SFRP2
GO:0030258	lipid modification	level-04	BP	4	240	0.0530299	0.122656	TWIST1, ADH7, PLA2G7, PIK3C2G
GO:0042277	peptide binding	level-03	MF	4	240	0.0530299	0.122656	SSTR1, AZGP1, KIAA1199, INHBA
GO:0045860	positive regulation of protein kinase activity	level-07	BP	6	459	0.0531061	0.122764	LTF, GHRL, FAM150B, ZAK, CHI3L1, KIAA1199
GO:0061097	regulation of protein tyrosine kinase activity	level-07	BP	2	63	0.0540809	0.124809	GHRL, FAM150B
GO:0045980	negative regulation of nucleotide metabolic process	level-07	BP	2	63	0.0540809	0.124809	PTGER3, APLP1
GO:0060389	pathway-restricted SMAD protein phosphorylation	level-07	BP	2	63	0.0540809	0.124809	INHBA, PBLD
GO:0038127	ERBB signaling pathway	level-06	BP	3	145	0.0542233	0.12493	MMP9, PIGR, SH3GL2
GO:0015758	glucose transport	level-08	BP	3	145	0.0542233	0.12493	SLC2A12, SLC1A2, C3
GO:0016052	carbohydrate catabolic process	level-04	BP	3	145	0.0542233	0.12493	ALDH1A1, CHIA, ALDOB
GO:0022409	positive regulation of cell-cell adhesion	level-05	BP	4	242	0.0543297	0.125063	CXCL13, THY1, FGG, FGA
GO:2000027	regulation of organ morphogenesis	level-05	BP	4	243	0.0549861	0.125063	TWIST1, SULF1, CTHRC1, SFRP2
GO:0035108	limb morphogenesis	level-04	BP	3	146	0.0551116	0.125063	TWIST1, COL2A1, SFRP2
GO:0050707	regulation of cytokine secretion	level-05	BP	3	146	0.0551116	0.125063	TWIST1, CHIA, FN1
GO:0035107	appendage morphogenesis	level-03	BP	3	146	0.0551116	0.125063	TWIST1, COL2A1, SFRP2
GO:0031252	cell leading edge	level-02	CC	5	350	0.0551498	0.125063	PLEKHO1, FAP, FGD4, SLC1A2, DPYSL3
GO:0099536	synaptic signaling	level-03	BP	7	583	0.0554685	0.125063	NRXN3, SST, SSTR1, SLC1A2, GHRL, GLUL, CA2
GO:0099537	trans-synaptic signaling	level-04	BP	7	583	0.0554685	0.125063	NRXN3, SST, SSTR1, SLC1A2, GHRL, GLUL, CA2
GO:0098916	anterograde trans-synaptic signaling	level-05	BP	7	583	0.0554685	0.125063	NRXN3, SST, SSTR1, SLC1A2, GHRL, GLUL, CA2
GO:0007268	chemical synaptic transmission	level-06	BP	7	583	0.0554685	0.125063	NRXN3, SST, SSTR1, SLC1A2, GHRL, GLUL, CA2
GO:0050771	negative regulation of axonogenesis	level-07	BP	2	64	0.0555653	0.125063	THY1, SPP1
GO:0055092	sterol homeostasis	level-06	BP	2	64	0.0555653	0.125063	AKR1C1, ACSM3
GO:0042632	cholesterol homeostasis	level-07	BP	2	64	0.0555653	0.125063	AKR1C1, ACSM3
GO:0046058	cAMP metabolic process	level-07	BP	3	147	0.0560069	0.125063	CHGA, PTGER3, APLP1
GO:0015749	monosaccharide transport	level-06	BP	3	147	0.0560069	0.125063	SLC2A12, SLC1A2, C3
GO:0008645	hexose transport	level-07	BP	3	147	0.0560069	0.125063	SLC2A12, SLC1A2, C3
GO:0048671	negative regulation of collateral sprouting	level-06	BP	1	9	0.0560546	0.125063	SPP1
GO:0032000	positive regulation of fatty acid beta-oxidation	level-07	BP	1	9	0.0560546	0.125063	TWIST1
GO:0061299	retina vasculature morphogenesis in camera-type eye	level-03	BP	1	9	0.0560546	0.125063	CYP1B1
GO:0060363	cranial suture morphogenesis	level-04	BP	1	9	0.0560546	0.125063	TWIST1
GO:0032585	multivesicular body membrane	level-05	CC	1	9	0.0560546	0.125063	RAB27B
GO:0022417	protein maturation by protein folding	level-03	BP	1	9	0.0560546	0.125063	ERO1LB
GO:0010851	cyclase regulator activity	level-03	MF	1	9	0.0560546	0.125063	GUCA2B
GO:0042747	circadian sleep/wake cycle, REM sleep	level-05	BP	1	9	0.0560546	0.125063	GHRL
GO:0060124	positive regulation of growth hormone secretion	level-07	BP	1	9	0.0560546	0.125063	GHRL
GO:0002162	dystroglycan binding	level-03	MF	1	9	0.0560546	0.125063	AGR3
GO:0016832	aldehyde-lyase activity	level-04	MF	1	9	0.0560546	0.125063	ALDOB
GO:0016595	glutamate binding	level-06	MF	1	9	0.0560546	0.125063	GLUL
GO:0047498	calcium-dependent phospholipase A2 activity	level-06	MF	1	9	0.0560546	0.125063	PLA2G2A
GO:0010838	positive regulation of keratinocyte proliferation	level-07	BP	1	9	0.0560546	0.125063	REG3A
GO:0042541	hemoglobin biosynthetic process	level-05	BP	1	9	0.0560546	0.125063	INHBA
GO:0032277	negative regulation of gonadotropin secretion	level-05	BP	1	9	0.0560546	0.125063	INHBA
GO:0061042	vascular wound healing	level-05	BP	1	9	0.0560546	0.125063	SERPINE1
GO:0060242	contact inhibition	level-02	BP	1	9	0.0560546	0.125063	FAP
GO:0060513	prostatic bud formation	level-04	BP	1	9	0.0560546	0.125063	SULF1
GO:0044793	negative regulation by host of viral process	level-06	BP	1	9	0.0560546	0.125063	LTF
GO:0006108	malate metabolic process	level-07	BP	1	9	0.0560546	0.125063	LIPF
GO:0006621	protein retention in ER lumen	level-06	BP	1	9	0.0560546	0.125063	PDIA2
GO:0061004	pattern specification involved in kidney development	level-03	BP	1	9	0.0560546	0.125063	IRX3
GO:0030647	aminoglycoside antibiotic metabolic process	level-06	BP	1	9	0.0560546	0.125063	AKR1C1
GO:0032426	stereocilium tip	level-02	CC	1	9	0.0560546	0.125063	HOMER2
GO:0051458	corticotropin secretion	level-06	BP	1	9	0.0560546	0.125063	GHRL
GO:0046520	sphingoid biosynthetic process	level-05	BP	1	9	0.0560546	0.125063	ACER2
GO:0004862	cAMP-dependent protein kinase inhibitor activity	level-07	MF	1	9	0.0560546	0.125063	PKIB
GO:0006547	histidine metabolic process	level-05	BP	1	9	0.0560546	0.125063	HDC
GO:0042473	outer ear morphogenesis	level-04	BP	1	9	0.0560546	0.125063	TWIST1
GO:0071481	cellular response to X-ray	level-06	BP	1	9	0.0560546	0.125063	SFRP2
GO:0030638	polyketide metabolic process	level-03	BP	1	9	0.0560546	0.125063	AKR1C1
GO:0086103	G-protein coupled receptor signaling pathway involved in heart process	level-04	BP	1	9	0.0560546	0.125063	CHGA
GO:0006570	tyrosine metabolic process	level-05	BP	1	9	0.0560546	0.125063	HGD
GO:0046884	follicle-stimulating hormone secretion	level-07	BP	1	9	0.0560546	0.125063	INHBA
GO:0072048	renal system pattern specification	level-03	BP	1	9	0.0560546	0.125063	IRX3
GO:0002863	positive regulation of inflammatory response to antigenic stimulus	level-06	BP	1	9	0.0560546	0.125063	C3
GO:0052650	NADP-retinol dehydrogenase activity	level-07	MF	1	9	0.0560546	0.125063	RDH12
GO:0090244	Wnt signaling pathway involved in somitogenesis	level-06	BP	1	9	0.0560546	0.125063	SFRP2
GO:0039692	single stranded viral RNA replication via double stranded DNA intermediate	level-07	BP	1	9	0.0560546	0.125063	IL8
GO:0042589	zymogen granule membrane	level-04	CC	1	9	0.0560546	0.125063	RAB27B
GO:0015280	ligand-gated sodium channel activity	level-06	MF	1	9	0.0560546	0.125063	SCNN1B
GO:0042612	MHC class I protein complex	level-05	CC	1	9	0.0560546	0.125063	AZGP1
GO:0044283	small molecule biosynthetic process	level-03	BP	6	467	0.0567448	0.126518	ACSM3, ACER2, FBP2, GLUL, ALDOB, HMGCS2
GO:0045862	positive regulation of proteolysis	level-07	BP	5	353	0.0567674	0.126518	ACER2, SFRP2, KCNE2, FN1, C3
GO:0006937	regulation of muscle contraction	level-06	BP	3	148	0.0569092	0.126766	CHGA, PTGER3, KCNQ1
GO:0042562	hormone binding	level-02	MF	2	65	0.0570638	0.126771	ALDH1A1, INHBA
GO:0048678	response to axon injury	level-04	BP	2	65	0.0570638	0.126771	SPP1, DPYSL3
GO:0001541	ovarian follicle development	level-03	BP	2	65	0.0570638	0.126771	INHBA, DMRTA1
GO:0006026	aminoglycan catabolic process	level-05	BP	2	65	0.0570638	0.126771	KIAA1199, CHIA
GO:0050795	regulation of behavior	level-03	BP	2	65	0.0570638	0.126771	GHRL, PTGER3
GO:0052652	cyclic purine nucleotide metabolic process	level-07	BP	3	149	0.0578183	0.128379	GUCA2B, PTGER3, APLP1
GO:0046982	protein heterodimerization activity	level-04	MF	6	470	0.0581471	0.12904	TWIST1, BCL2A1, SCGB2A1, HOMER2, INHBA, CXCL13
GO:0032637	interleukin-8 production	level-03	BP	2	66	0.0585764	0.129785	SERPINE1, CHI3L1
GO:0032414	positive regulation of ion transmembrane transporter activity	level-05	BP	2	66	0.0585764	0.129785	KCNE2, GAL
GO:0032642	regulation of chemokine production	level-05	BP	2	66	0.0585764	0.129785	TWIST1, CHIA
GO:0009190	cyclic nucleotide biosynthetic process	level-07	BP	3	150	0.0587344	0.130066	GUCA2B, PTGER3, APLP1
GO:0008610	lipid biosynthetic process	level-04	BP	7	593	0.0595906	0.131892	PIK3C2G, AGXT2L1, C3, CWH43, ACSM3, ACER2, HMGCS2
GO:0006941	striated muscle contraction	level-05	BP	3	151	0.0596572	0.131899	CHGA, KCNE2, KCNQ1
GO:0021915	neural tube development	level-04	BP	3	151	0.0596572	0.131899	TWIST1, CTHRC1, SFRP2
GO:0033673	negative regulation of kinase activity	level-06	BP	4	250	0.0597004	0.131924	PKIB, UCHL1, THY1, SFRP2
GO:0021872	forebrain generation of neurons	level-06	BP	2	67	0.0601028	0.132556	INHBA, PTGER3
GO:0055117	regulation of cardiac muscle contraction	level-07	BP	2	67	0.0601028	0.132556	CHGA, KCNQ1
GO:0016782	transferase activity, transferring sulfur-containing groups	level-03	MF	2	67	0.0601028	0.132556	SULT1C2, SULT1B1
GO:0005996	monosaccharide metabolic process	level-03	BP	4	251	0.0603909	0.132556	ALDH1A1, GHRL, FBP2, ALDOB
GO:0030900	forebrain development	level-03	BP	5	360	0.0606473	0.132556	SSTR1, DUOX2, INHBA, PTGER3, SLC1A2
GO:0060137	maternal process involved in parturition	level-03	BP	1	10	0.061485	0.132556	PTGER3
GO:0015271	outward rectifier potassium channel activity	level-09	MF	1	10	0.061485	0.132556	KCNQ1
GO:0071637	regulation of monocyte chemotactic protein-1 production	level-06	BP	1	10	0.061485	0.132556	TWIST1
GO:0010700	negative regulation of norepinephrine secretion	level-07	BP	1	10	0.061485	0.132556	PTGER3
GO:0016725	oxidoreductase activity, acting on CH or CH2 groups	level-03	MF	1	10	0.061485	0.132556	CYP2C8
GO:0070493	thrombin receptor signaling pathway	level-04	BP	1	10	0.061485	0.132556	HPGD
GO:0006670	sphingosine metabolic process	level-05	BP	1	10	0.061485	0.132556	ACER2
GO:0070071	proton-transporting two-sector ATPase complex assembly	level-07	BP	1	10	0.061485	0.132556	ALDOB
GO:0060346	bone trabecula formation	level-04	BP	1	10	0.061485	0.132556	COL1A1
GO:0031665	negative regulation of lipopolysaccharide-mediated signaling pathway	level-05	BP	1	10	0.061485	0.132556	LTF
GO:1902224	ketone body metabolic process	level-04	BP	1	10	0.061485	0.132556	HMGCS2
GO:0008343	adult feeding behavior	level-03	BP	1	10	0.061485	0.132556	GHRL
GO:0051798	positive regulation of hair follicle development	level-06	BP	1	10	0.061485	0.132556	GAL
GO:0010820	positive regulation of T cell chemotaxis	level-08	BP	1	10	0.061485	0.132556	CXCL13
GO:0050308	sugar-phosphatase activity	level-07	MF	1	10	0.061485	0.132556	FBP2
GO:0017128	phospholipid scramblase activity	level-04	MF	1	10	0.061485	0.132556	ANO7
GO:1901077	regulation of relaxation of muscle	level-06	BP	1	10	0.061485	0.132556	CHGA
GO:2001044	regulation of integrin-mediated signaling pathway	level-05	BP	1	10	0.061485	0.132556	TIMP1
GO:0046950	cellular ketone body metabolic process	level-03	BP	1	10	0.061485	0.132556	HMGCS2
GO:0002524	hypersensitivity	level-05	BP	1	10	0.061485	0.132556	C3
GO:0032836	glomerular basement membrane development	level-03	BP	1	10	0.061485	0.132556	SULF1
GO:0042738	exogenous drug catabolic process	level-05	BP	1	10	0.061485	0.132556	CYP2C8
GO:0035437	maintenance of protein localization in endoplasmic reticulum	level-05	BP	1	10	0.061485	0.132556	PDIA2
GO:0051918	negative regulation of fibrinolysis	level-04	BP	1	10	0.061485	0.132556	SERPINE1
GO:0048019	receptor antagonist activity	level-04	MF	1	10	0.061485	0.132556	ADH7
GO:0060174	limb bud formation	level-03	BP	1	10	0.061485	0.132556	COL2A1
GO:0033623	regulation of integrin activation	level-05	BP	1	10	0.061485	0.132556	CXCL13
GO:0071605	monocyte chemotactic protein-1 production	level-04	BP	1	10	0.061485	0.132556	TWIST1
GO:0009750	response to fructose	level-07	BP	1	10	0.061485	0.132556	ALDOB
GO:0035630	bone mineralization involved in bone maturation	level-06	BP	1	10	0.061485	0.132556	LTF
GO:0014067	negative regulation of phosphatidylinositol 3-kinase signaling	level-07	BP	1	10	0.061485	0.132556	TWIST1
GO:0031622	positive regulation of fever generation	level-06	BP	1	10	0.061485	0.132556	PTGER3
GO:0048027	mRNA 5'-UTR binding	level-06	MF	1	10	0.061485	0.132556	IGF2BP3
GO:0005391	sodium:potassium-exchanging ATPase activity	level-07	MF	1	10	0.061485	0.132556	ATP4A
GO:0010755	regulation of plasminogen activation	level-08	BP	1	10	0.061485	0.132556	SERPINE1
GO:0015467	G-protein activated inward rectifier potassium channel activity	level-07	MF	1	10	0.061485	0.132556	KCNJ16
GO:0034975	protein folding in endoplasmic reticulum	level-03	BP	1	10	0.061485	0.132556	PDIA2
GO:0015810	aspartate transport	level-07	BP	1	10	0.061485	0.132556	SLC1A2
GO:1901568	fatty acid derivative metabolic process	level-03	BP	1	10	0.061485	0.132556	HPGD
GO:0070492	oligosaccharide binding	level-03	MF	1	10	0.061485	0.132556	SELE
GO:0010454	negative regulation of cell fate commitment	level-06	BP	1	10	0.061485	0.132556	SFRP2
GO:0010952	positive regulation of peptidase activity	level-06	BP	3	153	0.0615234	0.132556	ACER2, FN1, SFRP2
GO:1901606	alpha-amino acid catabolic process	level-05	BP	2	68	0.0616427	0.132556	HGD, GLUL
GO:0001707	mesoderm formation	level-04	BP	2	68	0.0616427	0.132556	INHBA, SFRP2
GO:0007215	glutamate receptor signaling pathway	level-04	BP	2	68	0.0616427	0.132556	HOMER2, SSTR1
GO:0016528	sarcoplasm	level-04	CC	2	68	0.0616427	0.132556	SPOCK1, THBS4
GO:0021675	nerve development	level-03	BP	2	68	0.0616427	0.132556	ATP8B1, SULF1
GO:0070588	calcium ion transmembrane transport	level-08	BP	4	253	0.0617847	0.132792	THY1, KCNE2, KIAA1199, PTGER3
GO:0043412	macromolecule modification	level-04	BP	30	3871	0.0620827	0.133364	PTGER3, GCNT1, UCHL1, PKIB, ODAM, THY1, RNF128, GHRL, ZAK, CHI3L1, CCL18, PDIA2, FGG, FGA, TWIST1, C3, MMP9, INHBA, ACER2, PLA2G2A, LTF, FN1, SFRP2, CWH43, KIAA1199, THBS4, FAM150B, MUC6, ASB11, PBLD
GO:0002274	myeloid leukocyte activation	level-03	BP	3	154	0.0624666	0.13405	CHGA, IL8, MT1G
GO:0035567	non-canonical Wnt signaling pathway	level-06	BP	3	154	0.0624666	0.13405	SFRP4, CTHRC1, SFRP2
GO:0030500	regulation of bone mineralization	level-05	BP	2	69	0.0631961	0.135337	LTF, TWIST1
GO:0033555	multicellular organismal response to stress	level-02	BP	2	69	0.0631961	0.135337	HMGCS2, THBS4
GO:0015837	amine transport	level-05	BP	2	69	0.0631961	0.135337	CHGA, PTGER3
GO:0016209	antioxidant activity	level-01	MF	2	69	0.0631961	0.135337	DUOX2, DUOX1
GO:0048639	positive regulation of developmental growth	level-05	BP	3	155	0.0634165	0.135669	GHRL, FN1, C3
GO:0050866	negative regulation of cell activation	level-05	BP	3	155	0.0634165	0.135669	GAL, INHBA, PTGER3
GO:0031329	regulation of cellular catabolic process	level-05	BP	5	365	0.0635089	0.135797	TWIST1, AADAC, KCNE2, RNF128, TIMP1
GO:0044802	single-organism membrane organization	level-03	BP	9	857	0.0641583	0.137115	BCL2A1, RAB31, PIGR, WRB, RAB26, ATP8B1, ANO7, KIAA1199, SERPINA5
GO:0001726	ruffle	level-04	CC	3	156	0.0643732	0.137503	PLEKHO1, FAP, FGD4
GO:0042625	ATPase coupled ion transmembrane transporter activity	level-05	MF	2	70	0.0647627	0.138052	ATP4A, ATP4B
GO:0015844	monoamine transport	level-05	BP	2	70	0.0647627	0.138052	CHGA, PTGER3
GO:0048332	mesoderm morphogenesis	level-04	BP	2	70	0.0647627	0.138052	INHBA, SFRP2
GO:0001750	photoreceptor outer segment	level-03	CC	2	70	0.0647627	0.138052	GUCA2B, MYRIP
GO:0007276	gamete generation	level-03	BP	7	606	0.0652249	0.138806	CNTD1, DAZ1, SSTR1, INHBA, HPGD, PDILT, SERPINA5
GO:0030031	cell projection assembly	level-04	BP	5	368	0.0652619	0.138806	RAB17, ATP8B1, RAP1GAP, FGD4, DPYSL3
GO:1901617	organic hydroxy compound biosynthetic process	level-04	BP	3	158	0.0663064	0.138806	ACER2, HMGCS2, HDC
GO:0002683	negative regulation of immune system process	level-04	BP	5	370	0.0664455	0.138806	LTF, THY1, GAL, CLDN18, INHBA
GO:0033218	amide binding	level-02	MF	4	260	0.066796	0.138806	SSTR1, AZGP1, KIAA1199, INHBA
GO:0034976	response to endoplasmic reticulum stress	level-04	BP	4	260	0.066796	0.138806	MAGEA3, PDIA2, IL8, THBS4
GO:0035413	positive regulation of catenin import into nucleus	level-07	BP	1	11	0.0668843	0.138806	SFRP2
GO:0006558	L-phenylalanine metabolic process	level-04	BP	1	11	0.0668843	0.138806	HGD
GO:0006559	L-phenylalanine catabolic process	level-05	BP	1	11	0.0668843	0.138806	HGD
GO:0006703	estrogen biosynthetic process	level-04	BP	1	11	0.0668843	0.138806	AKR1B15
GO:0010819	regulation of T cell chemotaxis	level-07	BP	1	11	0.0668843	0.138806	CXCL13
GO:0042635	positive regulation of hair cycle	level-05	BP	1	11	0.0668843	0.138806	GAL
GO:0005890	sodium:potassium-exchanging ATPase complex	level-03	CC	1	11	0.0668843	0.138806	ATP4B
GO:0002523	leukocyte migration involved in inflammatory response	level-03	BP	1	11	0.0668843	0.138806	SELE
GO:0060123	regulation of growth hormone secretion	level-06	BP	1	11	0.0668843	0.138806	GHRL
GO:0034311	diol metabolic process	level-05	BP	1	11	0.0668843	0.138806	ACER2
GO:0042834	peptidoglycan binding	level-04	MF	1	11	0.0668843	0.138806	IGJ
GO:2000425	regulation of apoptotic cell clearance	level-07	BP	1	11	0.0668843	0.138806	C3
GO:0010896	regulation of triglyceride catabolic process	level-06	BP	1	11	0.0668843	0.138806	AADAC
GO:0015129	lactate transmembrane transporter activity	level-05	MF	1	11	0.0668843	0.138806	SLC16A7
GO:0090129	positive regulation of synapse maturation	level-06	BP	1	11	0.0668843	0.138806	NRXN3
GO:0002864	regulation of acute inflammatory response to antigenic stimulus	level-06	BP	1	11	0.0668843	0.138806	C3
GO:0001553	luteinization	level-03	BP	1	11	0.0668843	0.138806	INHBA
GO:0040037	negative regulation of fibroblast growth factor receptor signaling pathway	level-06	BP	1	11	0.0668843	0.138806	SULF1
GO:0015168	glycerol transmembrane transporter activity	level-04	MF	1	11	0.0668843	0.138806	AQP4
GO:0004303	estradiol 17-beta-dehydrogenase activity	level-05	MF	1	11	0.0668843	0.138806	AKR1B15
GO:0009629	response to gravity	level-03	BP	1	11	0.0668843	0.138806	SPARC
GO:0035879	plasma membrane lactate transport	level-08	BP	1	11	0.0668843	0.138806	SLC16A7
GO:0034145	positive regulation of toll-like receptor 4 signaling pathway	level-07	BP	1	11	0.0668843	0.138806	LTF
GO:0019203	carbohydrate phosphatase activity	level-06	MF	1	11	0.0668843	0.138806	FBP2
GO:0031620	regulation of fever generation	level-05	BP	1	11	0.0668843	0.138806	PTGER3
GO:0003796	lysozyme activity	level-03	MF	1	11	0.0668843	0.138806	CHIA
GO:0045779	negative regulation of bone resorption	level-05	BP	1	11	0.0668843	0.138806	CLDN18
GO:0060394	negative regulation of pathway-restricted SMAD protein phosphorylation	level-07	BP	1	11	0.0668843	0.138806	PBLD
GO:0019531	oxalate transmembrane transporter activity	level-06	MF	1	11	0.0668843	0.138806	SLC26A7
GO:0031094	platelet dense tubular network	level-04	CC	1	11	0.0668843	0.138806	SERPINA5
GO:0036376	sodium ion export from cell	level-06	BP	1	11	0.0668843	0.138806	ATP4A
GO:0015740	C4-dicarboxylate transport	level-08	BP	1	11	0.0668843	0.138806	SLC1A2
GO:0015254	glycerol channel activity	level-05	MF	1	11	0.0668843	0.138806	AQP4
GO:2000258	negative regulation of protein activation cascade	level-05	BP	1	11	0.0668843	0.138806	FGA
GO:0019755	one-carbon compound transport	level-05	BP	1	11	0.0668843	0.138806	CA2
GO:1901642	nucleoside transmembrane transport	level-05	BP	1	11	0.0668843	0.138806	SLC28A2
GO:0031284	positive regulation of guanylate cyclase activity	level-06	BP	1	11	0.0668843	0.138806	GUCA2B
GO:0015793	glycerol transport	level-06	BP	1	11	0.0668843	0.138806	AQP4
GO:1900424	regulation of defense response to bacterium	level-04	BP	1	11	0.0668843	0.138806	PGC
GO:0006600	creatine metabolic process	level-04	BP	1	11	0.0668843	0.138806	CKMT2
[truncated: 2,163 more rows]
